# Supplementary material for: Set1 Targets Genes with Essential Identity and Tumor-Suppressing Functions in Planarian Stem Cells
Source: Genes (Basel). 2021 Jul 29;12(8):1182. doi: 10.3390/genes12081182 (PMC8393678; doi:10.3390/genes12081182)
Supplement: Supplementary file 1 [file genes-12-01182-s001.zip]

Archive with 2 entries (2 files):
- genes-1278917-supplementary/Supplemental figures S1-S3.pdf
- genes-1278917-supplementary/Supplemental Table S1_Set1 targets-H3K4me3 peak widths.xlsx
