# Supplementary material for: Set1 Targets Genes with Essential Identity and Tumor-Suppressing Functions in Planarian Stem Cells
Source: Genes (Basel). 2021 Jul 29;12(8):1182. doi: 10.3390/genes12081182 (PMC8393678; doi:10.3390/genes12081182)
Supplement: Supplementary file 1 [file genes-12-01182-s001.zip › genes-1278917-supplementary/Supplemental Table S1_Set1 targets-H3K4me3 peak widths.xlsx]

## Sheet: Sheet1
Gene ID	diffReps log2FC	diffReps pval	diffReps padj	diffReps window size	MACS2 width*	*from control(RNAi) X1 H3K4me3 ChIP-seq
SMESG000000092.1	-0.87	7.20004e-05	0.000691328	500	1733
SMESG000000092.1	-0.89	4.55343e-08	9.13196e-07	1000	1733
SMESG000000092.1	-0.88	9.00155e-08	9.647e-07	1500	1733
SMESG000000119.1	-0.76	2.29816e-05	0.000124066	1500	1005
SMESG000000120.1	-0.85	1.35829e-05	0.000114052	1000	991
SMESG000000120.1	-0.76	2.29816e-05	0.000124066	1500	991
SMESG000000125.1	-0.94	8.72907e-06	0.000126814	500	1330
SMESG000000125.1	-0.91	6.06135e-06	5.98394e-05	1000	1330
SMESG000000125.1	-0.73	5.23686e-05	0.000243358	1500	1330
SMESG000000293.1	-0.83	1.73915e-11	1.9637e-09	500	663
SMESG000000293.1	-0.71	2.19842e-11	1.10417e-09	1000	663
SMESG000000293.1	-0.71	5.19617e-11	1.05292e-09	1500	663
SMESG000000294.1	-1.04	1.63507e-11	1.89413e-09	500	822
SMESG000000294.1	-0.71	2.19842e-11	1.10417e-09	1000	822
SMESG000000294.1	-0.71	5.19617e-11	1.05292e-09	1500	822
SMESG000000372.1	-1.16	2.98375e-07	8.01667e-06	500	1081
SMESG000000372.1	-1.05	2.51226e-08	5.47622e-07	1000	1081
SMESG000000387.1	-0.82	9.45994e-05	0.00054668	1000	1292
SMESG000000393.1	-0.83	1.91833e-05	0.000150525	1000	854
SMESG000000411.1	-1.03	1.33355e-07	4.21817e-06	500	957
SMESG000000411.1	-0.98	7.09193e-08	1.35368e-06	1000	957
SMESG000000411.1	-1.06	2.05886e-07	2.03551e-06	1500	957
SMESG000000493.1	-0.9	1.15985e-05	0.0001609	500	828
SMESG000000493.1	-0.62	3.08299e-05	0.000219474	1000	828
SMESG000000493.1	-0.65	1.75242e-07	1.75339e-06	1500	828
SMESG000000494.1	-0.87	3.30081e-05	0.000374595	500	715
SMESG000000494.1	-0.78	2.24276e-06	2.66273e-05	1000	715
SMESG000000494.1	-0.65	1.75242e-07	1.75339e-06	1500	715
SMESG000000517.1	-0.8	5.20278e-05	0.000334543	1000	446
SMESG000000524.1	-1.01	1.32566e-06	1.69981e-05	1000	1236
SMESG000000546.1	-0.81	1.38235e-06	2.8024e-05	500	4096
SMESG000000546.1	-0.8	4.64111e-09	1.17363e-07	1000	4096
SMESG000000546.1	-0.73	4.55767e-11	9.67153e-10	1500	4096
SMESG000000547.1	-0.98	1.36173e-09	3.7384e-08	1000	4096
SMESG000000547.1	-0.73	4.55767e-11	9.67153e-10	1500	4096
SMESG000000559.1	-0.74	1.8556e-05	0.000233785	500	846
SMESG000000559.1	-0.68	9.93221e-12	7.92132e-10	1000	846
SMESG000000559.1	-0.57	1.75597e-11	5.12518e-10	1500	846
SMESG000000560.1	-0.6	1.47895e-11	5.12518e-10	1500	762
SMESG000000563.1	-0.87	7.45403e-08	2.57713e-06	500	952
SMESG000000563.1	-0.68	9.04662e-08	1.68834e-06	1000	952
SMESG000000563.1	-0.67	1.51219e-11	5.12518e-10	1500	952
SMESG000000570.1	-0.84	3.02664e-07	8.08313e-06	500	763
SMESG000000570.1	-0.76	2.8626e-11	1.35063e-09	1000	763
SMESG000000570.1	-0.78	2.75976e-11	6.72193e-10	1500	763
SMESG000000571.1	-0.84	3.02664e-07	8.08313e-06	500	874
SMESG000000571.1	-0.76	2.8626e-11	1.35063e-09	1000	874
SMESG000000571.1	-0.78	2.75976e-11	6.72193e-10	1500	874
SMESG000000625.1	-0.73	4.64406e-05	0.000305097	1000	1270
SMESG000000678.1	-0.7	9.8849e-06	8.85983e-05	1000	1675
SMESG000000678.1	-0.63	8.0836e-06	5.09379e-05	1500	1675
SMESG000000767.1	-0.83	3.06205e-05	0.000218412	1000	1226
SMESG000000767.1	-0.66	3.27586e-05	0.000164338	1500	1226
SMESG000000769.1	-0.85	2.0703e-05	0.000158456	1000	581
SMESG000000801.1	-0.89	2.23787e-05	0.000168327	1000	1295
SMESG000000801.1	-0.7	6.63887e-05	0.000297556	1500	1295
SMESG000000828.1	-0.76	7.8923e-07	1.11423e-05	1000	3274
SMESG000000828.1	-0.76	2.01233e-11	5.39156e-10	1500	3274
SMESG000000839.1	-0.83	6.55777e-05	0.000406752	1000	1108
SMESG000000843.1	-0.87	3.19632e-05	0.000365528	500	1122
SMESG000000846.1	-0.79	3.91182e-05	0.000266126	1000	1314
SMESG000000846.1	-0.75	2.21306e-06	1.66763e-05	1500	1314
SMESG000000923.1	-1.07	5.42811e-06	8.60012e-05	500	1026
SMESG000000923.1	-1.15	9.12545e-07	1.24948e-05	1000	1026
SMESG000000923.1	-0.69	2.83125e-05	0.000146327	1500	1026
SMESG000000954.1	-0.88	5.09005e-06	5.21886e-05	1000	1853
SMESG000000954.1	-0.78	2.15019e-05	0.000117215	1500	1853
SMESG000000960.1	-1.23	2.51955e-11	2.6133e-09	500	1229
SMESG000000960.1	-1.26	2.94125e-12	7.92132e-10	1000	1229
SMESG000000960.1	-1.27	5.07539e-12	4.64017e-10	1500	1229
SMESG000000985.1	-0.6	2.26703e-05	0.000123029	1500	1741
SMESG000001051.1	-0.77	2.82131e-10	4.51534e-09	1500	4134
SMESG000001062.1	-0.77	2.82131e-10	4.51534e-09	1500	4134
SMESG000001137.1	-1.04	5.47257e-06	8.65521e-05	500	2017
SMESG000001137.1	-0.76	1.75308e-05	0.00013967	1000	2017
SMESG000001137.1	-0.73	1.24132e-07	1.28349e-06	1500	2017
SMESG000001280.1	-0.77	7.56998e-06	4.79941e-05	1500	1902
SMESG000001341.1	-1.33	3.17632e-07	8.30874e-06	500	1497
SMESG000001341.1	-0.88	1.06774e-10	3.71797e-09	1000	1497
SMESG000001341.1	-0.88	7.19286e-10	1.07953e-08	1500	1497
SMESG000001343.1	-0.73	8.06345e-05	0.000744575	500	1224
SMESG000001343.1	-0.7	3.00027e-05	0.000215273	1000	1224
SMESG000001343.1	-0.69	2.54091e-05	0.000134462	1500	1224
SMESG000001506.1	-0.83	5.32267e-05	0.000545555	500	1821
SMESG000001506.1	-0.74	7.40481e-05	0.00032583	1500	1821
SMESG000001545.1	-0.84	5.58342e-12	7.92132e-10	1000	1670
SMESG000001545.1	-0.69	2.64609e-08	3.06269e-07	1500	1670
SMESG000001554.1	-0.77	1.60224e-05	9.16256e-05	1500	1424
SMESG000001579.1	-0.8	9.90394e-05	0.000567226	1000	1504
SMESG000001611.1	-0.93	1.24759e-05	0.00010673	1000	1332
SMESG000001673.1	-0.88	5.52469e-05	0.000561918	500	1408
SMESG000001673.1	-0.77	8.61983e-06	7.8749e-05	1000	1408
SMESG000001673.1	-0.69	5.177e-05	0.000241304	1500	1408
SMESG000001730.1	-0.8	1.22548e-05	7.18407e-05	1500	1112
SMESG000001806.1	-0.82	1.46352e-07	4.54863e-06	500	1516
SMESG000001806.1	-0.74	3.99716e-08	8.17355e-07	1000	1516
SMESG000001806.1	-0.73	2.90037e-09	3.95698e-08	1500	1516
SMESG000001807.1	-0.82	1.46352e-07	4.54863e-06	500	1516
SMESG000001807.1	-0.74	3.99716e-08	8.17355e-07	1000	1516
SMESG000001807.1	-0.73	2.90037e-09	3.95698e-08	1500	1516
SMESG000001945.1	-1.1	2.68475e-07	7.3686e-06	500	215
SMESG000001945.1	-0.8	2.18578e-05	0.000165322	1000	215
SMESG000001945.1	-0.82	2.63942e-05	0.000138862	1500	215
SMESG000002076.1	-0.69	2.45407e-05	0.00013092	1500	959
SMESG000002152.1	-0.88	3.71028e-06	4.04383e-05	1000	1310
SMESG000002168.1	-0.76	6.80499e-06	6.55191e-05	1000	1336
SMESG000002168.1	-0.69	1.98158e-05	0.000109425	1500	1336
SMESG000002192.1	-0.85	1.99382e-05	0.000248045	500	962
SMESG000002374.1	-1.37	9.6619e-11	7.36139e-09	500	1659
SMESG000002374.1	-0.92	6.5374e-10	1.88495e-08	1000	1659
SMESG000002374.1	-0.85	4.75132e-12	4.64017e-10	1500	1659
SMESG000002519.1	-0.88	3.27615e-05	0.000373699	500	1009
SMESG000002519.1	-0.95	1.11778e-05	9.7774e-05	1000	1009
SMESG000002519.1	-0.77	1.68993e-05	9.59573e-05	1500	1009
SMESG000002538.1	-1.09	1.44234e-06	2.90421e-05	500	1218
SMESG000002538.1	-0.83	4.71154e-06	4.91963e-05	1000	1218
SMESG000002538.1	-0.76	6.79043e-06	4.4254e-05	1500	1218
SMESG000002561.1	-0.73	3.16007e-06	2.28524e-05	1500	2898
SMESG000002563.1	-0.92	6.69092e-06	6.4764e-05	1000	2898
SMESG000002563.1	-0.73	3.16007e-06	2.28524e-05	1500	2898
SMESG000002571.1	-0.72	7.50412e-05	0.000329764	1500	1563
SMESG000002613.1	-0.79	2.77644e-06	3.18055e-05	1000	1951
SMESG000002613.1	-0.73	1.17184e-05	6.90314e-05	1500	1951
SMESG000002631.1	-1.07	2.45765e-11	1.19049e-09	1000	782
SMESG000002631.1	-0.87	8.629e-12	4.80171e-10	1500	782
SMESG000002673.1	-1.09	1.75101e-06	3.40284e-05	500	1030
SMESG000002673.1	-0.8	1.69861e-05	0.000135727	1000	1030
SMESG000002673.1	-0.76	1.92096e-05	0.000106812	1500	1030
SMESG000002702.1	-0.82	8.10282e-06	0.000119863	500	1734
SMESG000002801.1	-0.84	1.54511e-06	1.93565e-05	1000	1498
SMESG000002801.1	-0.76	5.37101e-07	4.8027e-06	1500	1498
SMESG000002821.1	-0.95	3.51849e-06	6.02397e-05	500	1280
SMESG000002821.1	-0.87	3.16857e-08	6.69267e-07	1000	1280
SMESG000002821.1	-0.82	5.09892e-08	5.66599e-07	1500	1280
SMESG000002851.1	-0.88	5.05776e-05	0.000327343	1000	1867
SMESG000002855.1	-0.9	6.87493e-06	6.60174e-05	1000	1331
SMESG000002855.1	-0.62	0.000132859	0.000554267	1500	1331
SMESG000002904.1	-0.82	3.07041e-05	0.000353395	500	1544
SMESG000002904.1	-0.84	3.67922e-08	7.62355e-07	1000	1544
SMESG000002904.1	-0.78	5.76696e-12	4.64017e-10	1500	1544
SMESG000002915.1	-0.87	3.69657e-06	6.24496e-05	500	1557
SMESG000002915.1	-0.89	1.69799e-07	2.90524e-06	1000	1557
SMESG000002915.1	-0.72	6.61052e-12	4.70522e-10	1500	1557
SMESG000002956.1	-0.83	1.46461e-05	0.000121022	1000	200
SMESG000002956.1	-0.72	2.61238e-05	0.00013774	1500	200
SMESG000002990.1	-0.71	5.60711e-05	0.000257373	1500	1341
SMESG000003007.1	-0.82	1.13643e-05	9.90879e-05	1000	1808
SMESG000003007.1	-0.6	1.84093e-11	5.12518e-10	1500	1808
SMESG000003011.1	-1.17	1.06059e-10	3.70493e-09	1000	335
SMESG000003011.1	-1.26	4.90561e-12	4.64017e-10	1500	335
SMESG000003033.1	-0.88	2.02019e-05	0.000249242	500	1268
SMESG000003033.1	-0.76	1.02534e-05	9.15244e-05	1000	1268
SMESG000003033.1	-0.74	2.39913e-06	1.79105e-05	1500	1268
SMESG000003044.1	-1	3.53832e-07	9.06948e-06	500	200
SMESG000003044.1	-0.69	8.02761e-07	1.1304e-05	1000	200
SMESG000003044.1	-0.73	1.17179e-07	1.21618e-06	1500	200
SMESG000003119.1	-1.12	1.35593e-06	2.76755e-05	500	1409
SMESG000003119.1	-0.85	2.01703e-05	0.000155691	1000	1409
SMESG000003119.1	-0.75	2.1183e-05	0.000115739	1500	1409
SMESG000003144.1	-2.1	4.13669e-11	1.78923e-09	1000	1213
SMESG000003144.1	-2.08	1.50228e-10	2.55105e-09	1500	1213
SMESG000003318.1	-0.97	4.62675e-06	7.52906e-05	500	1672
SMESG000003318.1	-0.75	1.85437e-05	0.000146243	1000	1672
SMESG000003318.1	-0.74	1.05324e-08	1.29798e-07	1500	1672
SMESG000003328.1	-1.21	5.96785e-12	1.26878e-09	500	2189
SMESG000003328.1	-1.14	6.9127e-12	7.92132e-10	1000	2189
SMESG000003328.1	-1.14	7.62303e-12	4.80171e-10	1500	2189
SMESG000003347.1	-0.86	8.50745e-12	7.92132e-10	1000	2333
SMESG000003347.1	-0.71	2.56022e-11	6.47576e-10	1500	2333
SMESG000003363.1	-0.86	2.37746e-06	4.39067e-05	500	1676
SMESG000003363.1	-0.81	9.88356e-12	7.92132e-10	1000	1676
SMESG000003363.1	-0.78	1.36515e-08	1.64866e-07	1500	1676
SMESG000003375.1	-0.88	8.81833e-06	8.03603e-05	1000	1742
SMESG000003375.1	-0.73	1.13864e-05	6.75155e-05	1500	1742
SMESG000003454.1	-1.21	5.04267e-10	3.01884e-08	500	1167
SMESG000003454.1	-1.08	2.46232e-10	7.7563e-09	1000	1167
SMESG000003454.1	-1.06	1.04516e-10	1.85328e-09	1500	1167
SMESG000003467.1	-0.81	8.88904e-05	0.000521711	1000	1290
SMESG000003538.1	-0.59	3.29118e-05	0.00016465	1500	1389
SMESG000003563.1	-0.85	6.77014e-06	6.53242e-05	1000	1294
SMESG000003563.1	-0.76	7.50379e-06	4.76162e-05	1500	1294
SMESG000003612.1	-0.93	2.94753e-08	1.18432e-06	500	266
SMESG000003612.1	-0.78	1.5243e-08	3.52726e-07	1000	266
SMESG000003612.1	-0.79	1.87952e-10	3.15463e-09	1500	266
SMESG000003695.1	-0.9	3.6422e-05	0.000400598	500	771
SMESG000003718.1	-0.9	1.51514e-05	0.000197589	500	1387
SMESG000003718.1	-0.89	4.53551e-06	4.78071e-05	1000	1387
SMESG000003718.1	-0.87	1.78975e-06	1.39516e-05	1500	1387
SMESG000003737.1	-0.93	1.77808e-05	0.000141248	1000	1193
SMESG000003757.1	-0.9	4.59454e-07	7.00362e-06	1000	1196
SMESG000003757.1	-0.85	1.07894e-07	1.13415e-06	1500	1196
SMESG000003775.1	-0.99	2.2689e-06	4.23401e-05	500	1098
SMESG000003775.1	-0.87	5.19936e-06	5.30597e-05	1000	1098
SMESG000003775.1	-0.78	1.54703e-06	1.23251e-05	1500	1098
SMESG000003786.1	-1.83	4.72203e-12	1.25719e-09	500	2819
SMESG000003786.1	-1.72	1.58639e-11	8.9756e-10	1000	2819
SMESG000003786.1	-1.67	1.63535e-11	5.12518e-10	1500	2819
SMESG000003787.1	-1.83	4.72203e-12	1.25719e-09	500	2819
SMESG000003787.1	-1.72	1.58639e-11	8.9756e-10	1000	2819
SMESG000003787.1	-1.67	1.63535e-11	5.12518e-10	1500	2819
SMESG000003796.1	-0.95	1.20947e-06	2.55046e-05	500	1467
SMESG000003796.1	-0.78	1.33637e-08	3.11221e-07	1000	1467
SMESG000003796.1	-0.88	1.43947e-11	5.12518e-10	1500	1467
SMESG000003797.1	-0.88	1.43947e-11	5.12518e-10	1500	636
SMESG000003807.1	-0.7	4.90914e-05	0.000230654	1500	1337
SMESG000003855.1	-0.95	1.47097e-05	0.000121455	1000	1556
SMESG000003855.1	-0.74	5.37716e-06	3.61799e-05	1500	1556
SMESG000003943.1	-0.91	3.76529e-06	6.31331e-05	500	1333
SMESG000003943.1	-0.81	2.30893e-06	2.71471e-05	1000	1333
SMESG000003943.1	-0.6	2.70247e-05	0.000141522	1500	1333
SMESG000003969.1	-0.74	1.71886e-05	0.000137244	1000	1213
SMESG000003969.1	-0.72	6.61014e-12	4.70522e-10	1500	1213
SMESG000003977.1	-0.91	4.41109e-08	1.66021e-06	500	971
SMESG000003977.1	-0.84	8.4464e-08	1.5872e-06	1000	971
SMESG000003977.1	-0.83	6.26799e-08	6.88052e-07	1500	971
SMESG000003979.1	-0.91	4.41109e-08	1.66021e-06	500	971
SMESG000003979.1	-0.84	8.4464e-08	1.5872e-06	1000	971
SMESG000003979.1	-0.83	6.26799e-08	6.88052e-07	1500	971
SMESG000003984.1	-0.94	4.7017e-06	7.6253e-05	500	1615
SMESG000003984.1	-0.81	3.20814e-06	3.58989e-05	1000	1615
SMESG000003984.1	-0.68	1.02414e-05	6.17385e-05	1500	1615
SMESG000004014.1	-0.86	6.20649e-05	0.00061298	500	454
SMESG000004014.1	-0.78	1.30766e-06	1.69066e-05	1000	454
SMESG000004014.1	-0.72	1.98824e-06	1.53336e-05	1500	454
SMESG000004055.1	-0.39	1.27302e-11	8.73027e-10	1000	1443
SMESG000004055.1	-0.48	0.000192668	0.000799633	1500	1443
SMESG000004103.1	-0.92	3.76208e-08	1.44211e-06	500	1533
SMESG000004103.1	-0.68	9.62698e-07	1.30341e-05	1000	1533
SMESG000004103.1	-0.63	3.39685e-06	2.41858e-05	1500	1533
SMESG000004126.1	-0.79	7.26436e-05	0.000440102	1000	465
SMESG000004135.1	-0.92	3.59419e-07	9.13395e-06	500	1665
SMESG000004135.1	-0.86	7.93987e-12	7.92132e-10	1000	1665
SMESG000004135.1	-0.81	1.62181e-09	2.31861e-08	1500	1665
SMESG000004147.1	-0.76	2.09448e-05	0.00015997	1000	1797
SMESG000004147.1	-0.59	0.000141831	0.000591017	1500	1797
SMESG000004210.1	-0.81	3.98093e-05	0.000269626	1000	1111
SMESG000004213.1	-0.92	1.08895e-05	9.59459e-05	1000	1445
SMESG000004213.1	-1.05	5.08848e-09	6.70427e-08	1500	1445
SMESG000004221.1	-0.86	1.86232e-05	0.00023397	500	989
SMESG000004221.1	-0.86	9.07075e-07	1.24669e-05	1000	989
SMESG000004221.1	-0.84	9.34928e-07	7.91952e-06	1500	989
SMESG000004225.1	-0.85	4.92935e-06	7.93679e-05	500	1274
SMESG000004225.1	-0.78	4.5962e-05	0.000302866	1000	1274
SMESG000004225.1	-0.63	5.71961e-05	0.00026121	1500	1274
SMESG000004278.1	-0.77	2.6044e-05	0.000308926	500	1291
SMESG000004278.1	-0.72	2.48061e-05	0.000183545	1000	1291
SMESG000004278.1	-0.84	1.99722e-06	1.53701e-05	1500	1291
SMESG000004322.1	-0.95	3.30946e-06	3.69568e-05	1000	1182
SMESG000004379.1	-1.13	4.00126e-06	4.2923e-05	1000	1341
SMESG000004409.1	-0.73	6.20073e-05	0.000386845	1000	1106
SMESG000004423.1	-1	3.55111e-08	1.38929e-06	500	237
SMESG000004423.1	-0.74	1.51862e-06	1.90684e-05	1000	237
SMESG000004423.1	-0.66	1.60095e-06	1.2671e-05	1500	237
SMESG000004446.1	-0.74	2.36278e-05	0.000175902	1000	1501
SMESG000004446.1	-0.76	1.34873e-06	1.08771e-05	1500	1501
SMESG000004468.1	-1.34	6.19842e-08	2.22753e-06	500	1087
SMESG000004468.1	-0.73	5.65075e-05	0.000358902	1000	1087
SMESG000004497.1	-0.9	9.27402e-08	3.08673e-06	500	1242
SMESG000004497.1	-0.78	1.67761e-08	3.84931e-07	1000	1242
SMESG000004497.1	-0.81	1.2399e-09	1.78675e-08	1500	1242
SMESG000004507.1	-1.05	1.15196e-06	2.44656e-05	500	1707
SMESG000004507.1	-0.81	3.38256e-09	8.77774e-08	1000	1707
SMESG000004507.1	-0.76	7.61187e-10	1.13068e-08	1500	1707
SMESG000004509.1	-0.77	3.97049e-05	0.000269119	1000	2442
SMESG000004509.1	-0.72	6.52375e-07	5.72034e-06	1500	2442
SMESG000004513.1	-1	4.15095e-06	6.83146e-05	500	872
SMESG000004513.1	-0.8	1.68797e-06	2.09298e-05	1000	872
SMESG000004513.1	-0.76	3.93451e-06	2.73682e-05	1500	872
SMESG000004585.1	-0.8	2.03156e-06	2.43854e-05	1000	1568
SMESG000004585.1	-0.7	1.93119e-05	0.000107298	1500	1568
SMESG000004604.1	-0.9	2.44142e-05	0.000181014	1000	2269
SMESG000004604.1	-0.78	8.95874e-07	7.65142e-06	1500	2269
SMESG000004606.1	-0.9	2.44142e-05	0.000181014	1000	2269
SMESG000004606.1	-0.78	8.95874e-07	7.65142e-06	1500	2269
SMESG000004626.1	-1	1.31447e-06	1.69224e-05	1000	974
SMESG000004748.1	-0.67	1.78565e-06	2.19908e-05	1000	823
SMESG000004748.1	-0.56	3.6839e-05	0.000180429	1500	823
SMESG000004897.1	-0.67	6.60421e-06	4.31755e-05	1500	2176
SMESG000004903.1	-0.87	1.79227e-08	4.07807e-07	1000	1834
SMESG000004903.1	-0.84	4.98319e-12	4.64017e-10	1500	1834
SMESG000004915.1	-0.9	2.36702e-07	3.95072e-06	1000	1963
SMESG000004915.1	-0.84	9.31096e-07	7.89978e-06	1500	1963
SMESG000004917.1	-1.07	1.03446e-07	1.89808e-06	1000	1144
SMESG000004917.1	-1.43	1.5762e-12	4.64017e-10	1500	1144
SMESG000004918.1	-1.07	1.03446e-07	1.89808e-06	1000	1144
SMESG000004918.1	-1.43	1.5762e-12	4.64017e-10	1500	1144
SMESG000004936.1	-0.8	7.86383e-05	0.000735738	500	281
SMESG000004936.1	-0.86	1.25245e-10	4.25009e-09	1000	281
SMESG000004936.1	-0.82	8.76188e-11	1.5689e-09	1500	281
SMESG000004953.1	-0.91	6.1535e-05	0.000610559	500	4871
SMESG000004953.1	-0.86	2.14122e-07	3.60698e-06	1000	4871
SMESG000004953.1	-0.76	8.29591e-12	4.80171e-10	1500	4871
SMESG000004962.1	-0.79	9.49054e-05	0.000851666	500	1227
SMESG000004962.1	-0.56	8.01142e-05	0.000348494	1500	1227
SMESG000004965.1	-0.62	1.49523e-05	8.6394e-05	1500	1158
SMESG000004969.1	-0.63	1.01891e-06	8.52112e-06	1500	2394
SMESG000004978.1	-0.92	6.16564e-06	6.04855e-05	1000	1774
SMESG000004978.1	-1.04	1.41377e-11	5.12518e-10	1500	1774
SMESG000004988.1	-1.3	1.0621e-10	7.96126e-09	500	2154
SMESG000004988.1	-0.87	1.61114e-09	4.40096e-08	1000	2154
SMESG000004988.1	-0.91	1.34806e-11	5.12518e-10	1500	2154
SMESG000004990.1	-0.92	6.43224e-08	1.24742e-06	1000	2154
SMESG000004990.1	-1.08	1.2178e-09	1.7584e-08	1500	2154
SMESG000005013.1	-0.78	2.36683e-05	0.000176082	1000	1142
SMESG000005015.1	-0.72	6.97384e-05	0.000427005	1000	1904
SMESG000005015.1	-0.69	1.12358e-05	6.67871e-05	1500	1904
SMESG000005068.1	-0.92	3.85672e-06	2.69821e-05	1500	1331
SMESG000005086.1	-0.81	3.24259e-05	0.000228596	1000	1148
SMESG000005086.1	-0.64	1.71849e-11	5.12518e-10	1500	1148
SMESG000005087.1	-0.81	3.24259e-05	0.000228596	1000	1364
SMESG000005087.1	-0.64	1.71849e-11	5.12518e-10	1500	1364
SMESG000005114.1	-0.84	3.68927e-05	0.000254651	1000	1118
SMESG000005122.1	-0.76	6.1998e-06	4.08092e-05	1500	254
SMESG000005128.1	-0.84	9.39573e-05	0.000844858	500	1074
SMESG000005128.1	-0.81	4.42836e-05	0.000293939	1000	1074
SMESG000005149.1	-0.99	2.09333e-05	0.00025649	500	1329
SMESG000005149.1	-0.85	6.55821e-07	9.50504e-06	1000	1329
SMESG000005149.1	-0.86	6.58061e-09	8.44045e-08	1500	1329
SMESG000005152.1	-0.87	2.43525e-07	6.85251e-06	500	1640
SMESG000005152.1	-0.72	2.43047e-11	1.18258e-09	1000	1640
SMESG000005152.1	-0.68	2.65551e-11	6.55631e-10	1500	1640
SMESG000005153.1	-1.01	3.15024e-07	8.28057e-06	500	1318
SMESG000005153.1	-0.72	2.43047e-11	1.18258e-09	1000	1318
SMESG000005153.1	-0.68	2.65551e-11	6.55631e-10	1500	1318
SMESG000005194.1	-0.82	3.05769e-05	0.000218244	1000	1133
SMESG000005194.1	-0.77	1.01192e-05	6.12059e-05	1500	1133
SMESG000005216.1	-0.86	2.83189e-05	0.000205569	1000	1317
SMESG000005283.1	-0.88	1.54616e-05	0.000125947	1000	1107
SMESG000005298.1	-1.04	2.82858e-08	6.10468e-07	1000	2697
SMESG000005298.1	-0.77	1.1007e-11	5.12518e-10	1500	2697
SMESG000005323.1	-0.97	7.41458e-06	0.00011118	500	969
SMESG000005323.1	-0.84	4.71336e-06	4.91963e-05	1000	969
SMESG000005323.1	-0.73	2.06916e-05	0.000113576	1500	969
SMESG000005331.1	-0.91	3.99869e-06	4.2923e-05	1000	1397
SMESG000005331.1	-0.74	8.27004e-05	0.000358881	1500	1397
SMESG000005389.1	-0.77	1.98214e-05	0.00015387	1000	1608
SMESG000005389.1	-0.64	6.90479e-06	4.47975e-05	1500	1608
SMESG000005392.1	-0.81	1.69859e-05	0.000135727	1000	1307
SMESG000005392.1	-0.77	6.19936e-06	4.08092e-05	1500	1307
SMESG000005406.1	-0.77	1.84433e-05	0.000145556	1000	1698
SMESG000005406.1	-0.57	2.74121e-05	0.00014273	1500	1698
SMESG000005487.1	-1.14	5.76236e-11	2.25914e-09	1000	1716
SMESG000005487.1	-1.12	3.03246e-12	4.64017e-10	1500	1716
SMESG000005489.1	-1.08	1.52358e-06	1.91087e-05	1000	1228
SMESG000005506.1	-0.79	8.30247e-05	0.000492589	1000	1975
SMESG000005506.1	-0.74	8.42875e-06	5.27019e-05	1500	1975
SMESG000005554.1	-1.41	2.45977e-09	1.31384e-07	500	2189
SMESG000005554.1	-0.99	5.38898e-07	8.03653e-06	1000	2189
SMESG000005554.1	-0.77	1.23451e-08	1.50344e-07	1500	2189
SMESG000005570.1	-0.72	3.23079e-05	0.000162473	1500	1535
SMESG000005592.1	-0.63	9.67363e-05	0.000408756	1500	1375
SMESG000005634.1	-0.7	0.000128118	0.000725962	1000	1446
SMESG000005634.1	-0.63	8.19494e-05	0.000356049	1500	1446
SMESG000005637.1	-0.85	7.26907e-05	0.00069451	500	1125
SMESG000005637.1	-0.81	2.84633e-05	0.000206265	1000	1125
SMESG000005637.1	-0.87	2.92165e-07	2.79936e-06	1500	1125
SMESG000005655.1	-0.79	1.57721e-05	0.000127807	1000	1460
SMESG000005655.1	-0.8	2.05879e-05	0.000113343	1500	1460
SMESG000005727.1	-0.85	5.32711e-05	0.000545555	500	1138
SMESG000005773.1	-1.16	1.8371e-08	7.95482e-07	500	1410
SMESG000005773.1	-0.69	3.7794e-05	0.000260049	1000	1410
SMESG000005773.1	-0.62	3.99792e-05	0.000193341	1500	1410
SMESG000005838.1	-0.92	1.93349e-05	0.000151279	1000	1408
SMESG000005863.1	-0.88	4.11104e-05	0.00044288	500	1449
SMESG000005863.1	-0.89	5.25193e-05	0.000336711	1000	1449
SMESG000005863.1	-0.6	2.78199e-05	0.000144472	1500	1449
SMESG000005886.1	-0.88	9.7036e-05	0.000864697	500	1539
SMESG000005886.1	-0.77	4.75082e-12	7.92132e-10	1000	1539
SMESG000005886.1	-0.72	3.99773e-09	5.34558e-08	1500	1539
SMESG000005888.1	-0.92	1.57819e-05	0.000204272	500	1045
SMESG000005888.1	-0.82	6.1753e-05	0.000385479	1000	1045
SMESG000005922.1	-0.93	2.80579e-06	3.19567e-05	1000	1152
SMESG000005931.1	-0.86	6.07487e-06	5.98643e-05	1000	1052
SMESG000005945.1	-0.76	1.01203e-06	8.4898e-06	1500	1332
SMESG000005963.1	-0.91	8.86164e-06	8.06875e-05	1000	1114
SMESG000005969.1	-0.95	8.23598e-06	0.000121229	500	1639
SMESG000005969.1	-0.81	1.68787e-06	2.09298e-05	1000	1639
SMESG000005969.1	-0.65	1.15612e-06	9.5363e-06	1500	1639
SMESG000005979.1	-0.99	3.67607e-06	4.01395e-05	1000	960
SMESG000005987.1	-0.83	5.18172e-05	0.000333634	1000	1746
SMESG000005987.1	-0.63	7.37369e-06	4.69967e-05	1500	1746
SMESG000006026.1	-0.67	4.17606e-05	0.000200862	1500	1454
SMESG000006030.1	-0.82	9.59406e-05	0.000857506	500	954
SMESG000006040.1	-1.82	1.36261e-12	7.92132e-10	1000	1936
SMESG000006040.1	-1.84	1.12372e-12	4.64017e-10	1500	1936
SMESG000006062.1	-0.82	2.30229e-05	0.000124196	1500	1607
SMESG000006113.1	-0.77	9.58993e-06	5.86421e-05	1500	1446
SMESG000006174.1	-0.65	2.13354e-06	1.61677e-05	1500	1746
SMESG000006276.1	-0.85	3.22882e-05	0.00022828	1000	1387
SMESG000006303.1	-0.78	9.80767e-05	0.000563489	1000	1092
SMESG000006323.1	-1.02	1.17028e-07	2.10234e-06	1000	1449
SMESG000006323.1	-0.73	5.56651e-06	3.72508e-05	1500	1449
SMESG000006354.1	-0.91	6.31257e-08	1.23299e-06	1000	1682
SMESG000006354.1	-0.81	3.98436e-08	4.51768e-07	1500	1682
SMESG000006377.1	-1.15	1.28959e-11	8.73027e-10	1000	2670
SMESG000006377.1	-1.03	1.78837e-11	5.12518e-10	1500	2670
SMESG000006379.1	-0.84	8.57033e-05	0.000506003	1000	1115
SMESG000006379.1	-0.84	3.35948e-05	0.000167373	1500	1115
SMESG000006407.1	-0.43	1.44421e-11	5.12518e-10	1500	1904
SMESG000006408.1	-0.43	1.44421e-11	5.12518e-10	1500	1904
SMESG000006500.1	-0.92	1.06949e-06	8.89271e-06	1500	1932
SMESG000006526.1	-0.8	8.88904e-05	0.000521711	1000	1768
SMESG000006526.1	-0.73	5.20981e-06	3.51893e-05	1500	1768
SMESG000006567.1	-1.01	2.07021e-05	0.000254707	500	1008
SMESG000006567.1	-0.95	1.67288e-05	0.000133991	1000	1008
SMESG000006589.1	-1.01	1.25741e-07	2.24664e-06	1000	1679
SMESG000006589.1	-0.72	0.00212672	0.0087314	1500	1679
SMESG000006604.1	-0.87	3.53407e-05	0.000394542	500	1192
SMESG000006604.1	-0.74	2.04988e-05	0.000112939	1500	1192
SMESG000006696.1	-0.88	5.67652e-06	5.67914e-05	1000	979
SMESG000006811.1	-0.9	3.12694e-08	6.64338e-07	1000	1426
SMESG000006811.1	-0.81	4.71333e-12	4.64017e-10	1500	1426
SMESG000006885.1	-0.93	5.83956e-06	9.13841e-05	500	1421
SMESG000006885.1	-0.74	1.42545e-06	1.80652e-05	1000	1421
SMESG000006885.1	-0.74	7.22681e-07	6.29106e-06	1500	1421
SMESG000006952.1	-0.78	9.88979e-05	0.000567226	1000	1105
SMESG000006995.1	-0.77	5.2325e-05	0.00033586	1000	1179
SMESG000007160.1	-0.74	8.96017e-05	0.000524755	1000	1491
SMESG000007160.1	-0.6	3.85092e-05	0.000187341	1500	1491
SMESG000007211.1	-1	5.91606e-06	9.2419e-05	500	1469
SMESG000007211.1	-0.69	8.68503e-05	0.000511942	1000	1469
SMESG000007211.1	-0.76	1.48621e-06	1.19061e-05	1500	1469
SMESG000007292.1	-0.86	1.58407e-11	8.9756e-10	1000	3454
SMESG000007292.1	-0.8	2.47735e-11	6.33256e-10	1500	3454
SMESG000007293.1	-0.92	4.33958e-10	2.63327e-08	500	3454
SMESG000007293.1	-0.86	1.58407e-11	8.9756e-10	1000	3454
SMESG000007293.1	-0.8	2.47735e-11	6.33256e-10	1500	3454
SMESG000007294.1	-0.8	2.47735e-11	6.33256e-10	1500	3454
SMESG000007319.1	-0.98	2.44265e-06	2.84732e-05	1000	1320
SMESG000007331.1	-0.81	2.00436e-05	0.000155118	1000	1406
SMESG000007331.1	-0.77	9.5278e-07	8.04249e-06	1500	1406
SMESG000007339.1	-0.73	9.83422e-05	0.000415299	1500	1314
SMESG000007398.1	-0.9	2.29986e-06	2.71279e-05	1000	1194
SMESG000007495.1	-0.94	2.12524e-06	4.0164e-05	500	1063
SMESG000007495.1	-0.8	4.33063e-05	0.000288506	1000	1063
SMESG000007495.1	-0.72	6.87843e-05	0.00030583	1500	1063
SMESG000007597.1	-0.81	1.87841e-05	0.00014764	1000	1706
SMESG000007597.1	-0.63	5.94011e-06	3.93866e-05	1500	1706
SMESG000007728.1	-0.9	1.35673e-05	0.000114009	1000	1514
SMESG000007728.1	-0.85	5.61092e-07	4.99869e-06	1500	1514
SMESG000007736.1	-0.89	3.86445e-07	5.99128e-06	1000	1821
SMESG000007736.1	-0.81	5.76568e-12	4.64017e-10	1500	1821
SMESG000007804.1	-0.65	0.000319687	0.00178772	1000	1155
SMESG000007804.1	-0.64	5.96561e-05	0.000271246	1500	1155
SMESG000007808.1	-0.75	9.43082e-05	0.000545929	1000	602
SMESG000007870.1	-0.93	2.00492e-05	0.000248388	500	1348
SMESG000007870.1	-0.81	2.91782e-05	0.000210465	1000	1348
SMESG000007870.1	-0.74	1.90432e-05	0.000106131	1500	1348
SMESG000007883.1	-0.87	1.18838e-05	0.000102958	1000	1569
SMESG000007955.1	-0.75	3.26133e-08	3.7389e-07	1500	1271
SMESG000007956.1	-0.75	3.26133e-08	3.7389e-07	1500	960
SMESG000007978.1	-0.78	2.10366e-05	0.0001152	1500	1109
SMESG000008022.1	-0.88	4.30213e-06	4.56562e-05	1000	1295
SMESG000008022.1	-0.97	8.218e-07	7.06046e-06	1500	1295
SMESG000008153.1	-0.76	8.1967e-05	0.000486844	1000	1196
SMESG000008153.1	-0.67	0.000128638	0.000536969	1500	1196
SMESG000008202.1	-0.9	2.59471e-06	3.00528e-05	1000	1777
SMESG000008202.1	-0.73	1.39935e-05	8.10479e-05	1500	1777
SMESG000008254.1	-0.81	2.28273e-05	0.000170875	1000	1490
SMESG000008254.1	-0.67	5.13615e-05	0.000239709	1500	1490
SMESG000008313.1	-0.78	2.31142e-05	0.000172668	1000	1327
SMESG000008313.1	-0.7	1.22487e-05	7.18407e-05	1500	1327
SMESG000008374.1	-0.99	1.55304e-07	2.69962e-06	1000	1795
SMESG000008374.1	-0.99	5.09725e-09	6.70427e-08	1500	1795
SMESG000008380.1	-0.77	4.24475e-07	6.54364e-06	1000	2333
SMESG000008380.1	-0.78	1.11359e-07	1.1675e-06	1500	2333
SMESG000008465.1	-0.96	7.88228e-05	0.00047125	1000	1945
SMESG000008465.1	-0.73	3.03385e-05	0.000154556	1500	1945
SMESG000008500.1	-0.85	5.86576e-05	0.000589218	500	1585
SMESG000008610.1	-1.03	5.16064e-06	5.2714e-05	1000	1197
SMESG000008610.1	-0.8	7.21219e-06	4.62526e-05	1500	1197
SMESG000008619.1	-0.9	8.47043e-07	1.8984e-05	500	651
SMESG000008619.1	-0.89	6.3155e-12	7.92132e-10	1000	651
SMESG000008619.1	-0.89	2.01996e-11	5.39202e-10	1500	651
SMESG000008641.1	-0.81	1.07875e-05	9.53075e-05	1000	1110
SMESG000008641.1	-0.72	3.8451e-05	0.000187184	1500	1110
SMESG000008704.1	-0.97	2.24879e-06	4.20529e-05	500	1307
SMESG000008704.1	-0.97	6.5692e-08	1.26946e-06	1000	1307
SMESG000008704.1	-0.92	9.34019e-06	5.74549e-05	1500	1307
SMESG000008760.1	-0.96	7.43111e-07	1.704e-05	500	1487
SMESG000008760.1	-0.75	1.41453e-05	0.000117777	1000	1487
SMESG000008760.1	-0.65	2.18598e-06	1.65131e-05	1500	1487
SMESG000008791.1	-1.04	5.87267e-07	1.4044e-05	500	1558
SMESG000008791.1	-0.7	1.1037e-06	1.45986e-05	1000	1558
SMESG000008791.1	-0.66	1.47718e-11	5.12518e-10	1500	1558
SMESG000008815.1	-0.88	6.409e-05	0.000630301	500	1250
SMESG000008851.1	-1.09	3.96529e-09	1.0145e-07	1000	2222
SMESG000008851.1	-0.7	7.33189e-07	6.36721e-06	1500	2222
SMESG000008868.1	-1.02	3.13507e-12	7.92132e-10	1000	1763
SMESG000008868.1	-0.93	5.82356e-09	7.53625e-08	1500	1763
SMESG000008869.1	-0.83	3.1356e-05	0.000359044	500	1114
SMESG000008869.1	-0.77	9.51654e-05	0.000548787	1000	1114
SMESG000008869.1	-0.56	0.000145406	0.000605564	1500	1114
SMESG000008883.1	-0.85	1.50857e-06	1.89642e-05	1000	1402
SMESG000008884.1	-0.94	7.18481e-07	1.66032e-05	500	1665
SMESG000008884.1	-0.92	1.01226e-09	2.80728e-08	1000	1665
SMESG000008884.1	-0.9	5.66013e-09	7.35105e-08	1500	1665
SMESG000009022.1	-0.91	3.56771e-07	9.11861e-06	500	1654
SMESG000009022.1	-0.81	2.03103e-09	5.45227e-08	1000	1654
SMESG000009022.1	-0.81	6.19804e-12	4.64017e-10	1500	1654
SMESG000009090.1	-0.67	9.9984e-05	0.00042174	1500	1147
SMESG000009093.1	-0.85	1.65031e-05	0.00021242	500	1147
SMESG000009093.1	-0.82	6.78832e-06	6.54164e-05	1000	1147
SMESG000009093.1	-0.9	3.16676e-07	3.0103e-06	1500	1147
SMESG000009146.1	-0.9	6.05272e-05	0.000379348	1000	1564
SMESG000009232.1	-0.72	1.95291e-05	0.000108255	1500	1338
SMESG000009280.1	-0.85	6.24079e-06	9.63111e-05	500	1223
SMESG000009280.1	-0.68	1.16515e-07	2.09901e-06	1000	1223
SMESG000009280.1	-0.7	1.38866e-08	1.67426e-07	1500	1223
SMESG000009428.1	-0.77	7.54093e-05	0.000454583	1000	1147
SMESG000009447.1	-0.88	7.18419e-05	0.000691295	500	1566
SMESG000009451.1	-0.86	4.7461e-05	0.000310864	1000	1470
SMESG000009451.1	-0.89	2.7123e-05	0.000141623	1500	1470
SMESG000009564.1	-0.96	6.63137e-05	0.000649306	500	1343
SMESG000009577.1	-0.92	3.45646e-08	1.35822e-06	500	1265
SMESG000009577.1	-0.83	7.04031e-08	1.34618e-06	1000	1265
SMESG000009577.1	-0.79	1.58699e-07	1.60339e-06	1500	1265
SMESG000009578.1	-0.98	1.85648e-07	5.48765e-06	500	1354
SMESG000009578.1	-0.71	9.96074e-12	7.92132e-10	1000	1354
SMESG000009578.1	-0.63	4.07419e-06	2.82576e-05	1500	1354
SMESG000009582.1	-1.06	4.66732e-12	7.92132e-10	1000	2245
SMESG000009582.1	-0.87	7.58139e-12	4.80171e-10	1500	2245
SMESG000009746.1	-0.96	2.93989e-07	4.76814e-06	1000	1279
SMESG000009746.1	-0.81	4.02976e-06	2.79763e-05	1500	1279
SMESG000009778.1	-0.83	9.97382e-07	1.34203e-05	1000	232
SMESG000009778.1	-0.82	8.3358e-08	8.97338e-07	1500	232
SMESG000009788.1	-0.79	8.88206e-05	0.000380645	1500	1816
SMESG000009812.1	-0.78	1.03838e-05	6.25449e-05	1500	1654
SMESG000009863.1	-1.39	3.41313e-09	4.61506e-08	1500	2723
SMESG000009886.1	-1.01	8.28831e-12	1.28933e-09	500	1914
SMESG000009886.1	-0.92	1.76972e-11	9.54859e-10	1000	1914
SMESG000009886.1	-0.92	1.8361e-11	5.12518e-10	1500	1914
SMESG000009900.1	-0.66	3.74253e-05	0.000183052	1500	2118
SMESG000009901.1	-0.77	1.40041e-05	0.000116958	1000	2118
SMESG000009901.1	-0.66	3.74253e-05	0.000183052	1500	2118
SMESG000009902.1	-0.77	1.40041e-05	0.000116958	1000	2118
SMESG000009902.1	-0.66	3.74253e-05	0.000183052	1500	2118
SMESG000009910.1	-1.01	9.35295e-05	0.000844858	500	1234
SMESG000009910.1	-1.02	6.02258e-05	0.000378206	1000	1234
SMESG000009910.1	-0.97	3.1363e-05	0.000158769	1500	1234
SMESG000009911.1	-1.01	9.35295e-05	0.000844858	500	460
SMESG000009911.1	-1.02	6.02258e-05	0.000378206	1000	460
SMESG000009911.1	-0.97	3.1363e-05	0.000158769	1500	460
SMESG000009918.1	-1.02	1.43402e-05	0.000189223	500	1258
SMESG000009918.1	-0.85	5.36624e-07	8.02404e-06	1000	1258
SMESG000009918.1	-0.86	4.48275e-07	4.0739e-06	1500	1258
SMESG000009924.1	-1.18	2.63668e-08	1.08384e-06	500	1806
SMESG000009924.1	-0.86	5.87215e-09	1.45982e-07	1000	1806
SMESG000009924.1	-0.65	1.51234e-11	5.12518e-10	1500	1806
SMESG000009931.1	-0.7	5.38431e-06	5.47422e-05	1000	1181
SMESG000009931.1	-0.72	5.11124e-12	4.64017e-10	1500	1181
SMESG000009943.1	-0.89	1.52703e-05	0.000198559	500	1216
SMESG000009943.1	-0.84	2.98775e-06	3.36782e-05	1000	1216
SMESG000009943.1	-0.63	0.000110249	0.000461539	1500	1216
SMESG000009972.1	-0.82	3.31513e-05	0.000375742	500	1078
SMESG000009973.1	-1.04	1.15197e-06	2.44656e-05	500	1247
SMESG000009973.1	-0.8	5.47434e-06	5.54516e-05	1000	1247
SMESG000009973.1	-0.85	5.28681e-07	4.73913e-06	1500	1247
SMESG000009974.1	-0.85	5.28681e-07	4.73913e-06	1500	1001
SMESG000010000.1	-0.78	8.03793e-05	0.000743071	500	1424
SMESG000010000.1	-0.75	8.39711e-06	7.71592e-05	1000	1424
SMESG000010000.1	-0.82	5.12915e-06	3.47093e-05	1500	1424
SMESG000010006.1	-0.91	3.76533e-06	6.31331e-05	500	1151
SMESG000010006.1	-0.62	6.33494e-05	0.000394315	1000	1151
SMESG000010006.1	-0.63	4.68022e-06	3.20007e-05	1500	1151
SMESG000010007.1	-0.82	7.24409e-05	0.000694063	500	1119
SMESG000010007.1	-0.73	6.53024e-05	0.000405575	1000	1119
SMESG000010012.1	-0.89	3.72157e-06	6.27531e-05	500	901
SMESG000010012.1	-1.02	2.8592e-07	4.67725e-06	1000	901
SMESG000010012.1	-0.82	1.58897e-05	0.000128569	1000	901
SMESG000010012.1	-0.73	3.21256e-05	0.000161866	1500	901
SMESG000010039.1	-0.84	5.18172e-05	0.000333634	1000	1377
SMESG000010063.1	-0.93	1.88079e-06	2.29036e-05	1000	364
SMESG000010063.1	-0.91	5.52376e-08	6.10059e-07	1500	364
SMESG000010133.1	-0.84	6.10564e-07	8.89644e-06	1000	200
SMESG000010133.1	-0.87	1.17023e-07	1.21618e-06	1500	200
SMESG000010153.1	-1.22	1.45775e-11	8.96181e-10	1000	1518
SMESG000010153.1	-1.36	3.9459e-12	4.64017e-10	1500	1518
SMESG000010165.1	-0.88	1.39512e-05	0.000185461	500	843
SMESG000010165.1	-0.72	0.000101246	0.000577738	1000	843
SMESG000010175.1	-0.76	1.09753e-05	9.65458e-05	1000	1171
SMESG000010175.1	-0.8	2.01036e-06	1.54295e-05	1500	1171
SMESG000010198.1	-0.85	2.76478e-05	0.000201966	1000	1374
SMESG000010201.1	-1.02	5.5322e-06	8.73402e-05	500	1822
SMESG000010201.1	-0.84	7.76614e-06	7.26551e-05	1000	1822
SMESG000010201.1	-0.82	4.28248e-07	3.92145e-06	1500	1822
SMESG000010258.1	-1	8.30362e-05	0.00076238	500	1137
SMESG000010258.1	-0.91	3.21388e-05	0.000227455	1000	1137
SMESG000010260.1	-0.73	2.10687e-05	0.000160691	1000	295
SMESG000010263.1	-0.97	1.29221e-06	2.68059e-05	500	1509
SMESG000010263.1	-0.87	2.49272e-08	5.44452e-07	1000	1509
SMESG000010263.1	-0.86	4.69591e-12	4.64017e-10	1500	1509
SMESG000010278.1	-1.12	3.92021e-12	7.92132e-10	1000	3498
SMESG000010278.1	-1.26	3.33473e-11	7.56241e-10	1500	3498
SMESG000010283.1	-0.98	2.50562e-06	4.58939e-05	500	2379
SMESG000010283.1	-0.86	1.73126e-10	5.66637e-09	1000	2379
SMESG000010283.1	-0.81	1.5887e-11	5.12518e-10	1500	2379
SMESG000010302.1	-0.76	2.30845e-05	0.000124394	1500	1466
SMESG000010393.1	-0.69	0.000120665	0.000685678	1000	1755
SMESG000010393.1	-0.67	0.000158201	0.000657718	1500	1755
SMESG000010406.1	-1.07	8.94561e-06	0.000129118	500	1222
SMESG000010412.1	-0.77	5.2325e-05	0.00033586	1000	893
SMESG000010413.1	-0.98	3.50961e-06	6.02044e-05	500	1498
SMESG000010413.1	-0.65	3.86264e-06	4.17647e-05	1000	1498
SMESG000010413.1	-0.56	1.53824e-11	5.12518e-10	1500	1498
SMESG000010459.1	-0.85	7.10577e-07	1.01598e-05	1000	2833
SMESG000010459.1	-0.69	9.44163e-06	5.79758e-05	1500	2833
SMESG000010541.1	-0.87	7.86369e-05	0.000735738	500	3579
SMESG000010541.1	-0.74	9.90552e-12	7.92132e-10	1000	3579
SMESG000010541.1	-0.61	3.01111e-11	7.18891e-10	1500	3579
SMESG000010542.1	-0.74	9.90552e-12	7.92132e-10	1000	3579
SMESG000010542.1	-0.61	3.01111e-11	7.18891e-10	1500	3579
SMESG000010596.1	-0.88	7.1842e-05	0.000691295	500	1651
SMESG000010596.1	-0.79	5.68441e-06	5.67914e-05	1000	1651
SMESG000010596.1	-0.61	1.54829e-11	5.12518e-10	1500	1651
SMESG000010652.1	-0.71	3.55594e-05	0.000175349	1500	1410
SMESG000010732.1	-0.78	8.50512e-05	0.000502697	1000	932
SMESG000010804.1	-0.8	5.61323e-06	5.63339e-05	1000	2007
SMESG000010804.1	-0.81	2.26755e-09	3.14846e-08	1500	2007
SMESG000010816.1	-0.72	1.81511e-05	0.000143666	1000	1536
SMESG000010816.1	-0.68	1.55853e-06	1.23623e-05	1500	1536
SMESG000010827.1	-0.83	1.56948e-05	0.00012737	1000	1060
SMESG000010833.1	-0.7	5.33587e-05	0.000246959	1500	1041
SMESG000011188.1	-0.75	1.51877e-05	0.000124441	1000	1257
SMESG000011188.1	-0.73	1.14352e-05	6.76386e-05	1500	1257
SMESG000011189.1	-0.83	7.27211e-05	0.00069451	500	632
SMESG000011257.1	-0.83	3.05998e-06	5.38989e-05	500	2023
SMESG000011257.1	-0.76	9.34117e-08	1.7344e-06	1000	2023
SMESG000011257.1	-0.83	3.01786e-08	3.47078e-07	1500	2023
SMESG000011414.1	-0.78	7.21928e-05	0.000438101	1000	1248
SMESG000011414.1	-0.76	1.57439e-05	9.03902e-05	1500	1248
SMESG000011434.1	-0.89	4.19531e-05	0.000450869	500	1315
SMESG000011548.1	-0.76	1.5038e-05	0.000123698	1000	1288
SMESG000011548.1	-0.85	4.62461e-07	4.18601e-06	1500	1288
SMESG000011709.1	-0.85	8.22467e-06	7.58381e-05	1000	1086
SMESG000011721.1	-1.2	1.12297e-10	8.21056e-09	500	1342
SMESG000011721.1	-1.04	4.34612e-12	7.92132e-10	1000	1342
SMESG000011721.1	-1.05	8.48377e-10	1.24993e-08	1500	1342
SMESG000011768.1	-0.95	1.97147e-05	0.000153151	1000	1479
SMESG000011791.1	-0.84	3.72747e-05	0.000408465	500	1166
SMESG000011791.1	-0.56	0.000143753	0.00081264	1000	1166
SMESG000011791.1	-0.64	2.36958e-06	1.77265e-05	1500	1166
SMESG000011801.1	-1.37	1.76089e-10	1.21761e-08	500	1085
SMESG000011801.1	-1.26	2.13331e-08	4.78415e-07	1000	1085
SMESG000011801.1	-1.26	3.09619e-10	4.94434e-09	1500	1085
SMESG000011804.1	-1.37	1.76089e-10	1.21761e-08	500	1085
SMESG000011804.1	-1.26	2.13331e-08	4.78415e-07	1000	1085
SMESG000011804.1	-1.26	3.09619e-10	4.94434e-09	1500	1085
SMESG000011874.1	-0.97	4.81886e-05	0.000503328	500	1138
SMESG000011874.1	-1.03	6.59196e-08	1.27161e-06	1000	1138
SMESG000011874.1	-1.08	5.77205e-11	1.15027e-09	1500	1138
SMESG000011887.1	-1.11	3.00091e-07	8.03846e-06	500	1477
SMESG000011887.1	-0.83	8.02548e-05	0.000478238	1000	1477
SMESG000011907.1	-0.71	5.23784e-05	0.000243358	1500	1803
SMESG000011958.1	-0.76	8.50527e-05	0.000367765	1500	1221
SMESG000011997.1	-1.01	3.24276e-07	8.43307e-06	500	1418
SMESG000011997.1	-0.73	2.35063e-07	3.92937e-06	1000	1418
SMESG000011997.1	-0.7	3.86032e-07	3.58941e-06	1500	1418
SMESG000012031.1	-0.9	2.89817e-05	0.00033705	500	1870
SMESG000012031.1	-1.02	2.57132e-09	6.81868e-08	1000	1870
SMESG000012031.1	-0.69	1.49342e-11	5.12518e-10	1500	1870
SMESG000012095.1	-1.28	2.32108e-08	9.62979e-07	500	1611
SMESG000012095.1	-1.16	1.71709e-06	2.12666e-05	1000	1611
SMESG000012095.1	-1.18	2.97796e-05	0.000152029	1500	1611
SMESG000012107.1	-0.69	3.26707e-08	3.73955e-07	1500	1765
SMESG000012138.1	-0.93	1.49172e-06	1.87957e-05	1000	1347
SMESG000012138.1	-0.84	1.45152e-07	1.48309e-06	1500	1347
SMESG000012316.1	-0.99	2.98498e-05	0.00034445	500	252
SMESG000012316.1	-0.71	3.25072e-07	5.16803e-06	1000	252
SMESG000012316.1	-0.76	9.0538e-08	9.68864e-07	1500	252
SMESG000012317.1	-1.11	1.62654e-07	4.96875e-06	500	1522
SMESG000012317.1	-1.22	1.79691e-11	9.55341e-10	1000	1522
SMESG000012317.1	-1.18	5.67621e-11	1.13744e-09	1500	1522
SMESG000012332.1	-0.95	3.73231e-06	6.28155e-05	500	1722
SMESG000012332.1	-0.73	4.57209e-06	4.81461e-05	1000	1722
SMESG000012332.1	-0.83	7.08526e-12	4.80171e-10	1500	1722
SMESG000012359.1	-0.9	1.44001e-05	0.000189453	500	1345
SMESG000012359.1	-0.72	9.73626e-05	0.000560568	1000	1345
SMESG000012359.1	-0.6	1.32956e-05	7.744e-05	1500	1345
SMESG000012375.1	-0.95	7.63084e-06	7.18208e-05	1000	1393
SMESG000012408.1	-0.84	9.16964e-08	9.7981e-07	1500	2037
SMESG000012495.1	-0.77	7.06916e-06	6.75849e-05	1000	556
SMESG000012495.1	-0.79	3.35573e-11	7.56241e-10	1500	556
SMESG000012496.1	-0.77	7.06916e-06	6.75849e-05	1000	909
SMESG000012496.1	-0.79	3.35573e-11	7.56241e-10	1500	909
SMESG000012652.1	-1	3.04821e-07	4.91455e-06	1000	2097
SMESG000012652.1	-0.76	4.10714e-08	4.64236e-07	1500	2097
SMESG000012673.1	-1.03	2.7196e-08	1.10771e-06	500	1663
SMESG000012673.1	-0.76	7.13892e-06	6.80727e-05	1000	1663
SMESG000012673.1	-0.75	4.83191e-07	4.3638e-06	1500	1663
SMESG000012680.1	-0.78	6.97766e-05	0.000427005	1000	1116
SMESG000012723.1	-0.77	0.000115744	0.0010212	500	1397
SMESG000012723.1	-0.86	8.20196e-06	7.57569e-05	1000	1397
SMESG000012723.1	-0.69	6.52049e-05	0.000293159	1500	1397
SMESG000012740.1	-1	3.15018e-07	8.28057e-06	500	1796
SMESG000012740.1	-0.98	4.60487e-09	1.16717e-07	1000	1796
SMESG000012740.1	-0.81	1.84292e-11	5.12518e-10	1500	1796
SMESG000012763.1	-0.73	6.14698e-05	0.000384371	1000	1383
SMESG000012763.1	-0.66	6.43791e-05	0.000290529	1500	1383
SMESG000012877.1	-0.81	2.86785e-05	0.000207135	1000	1363
SMESG000012893.1	-0.85	3.00934e-05	0.000215778	1000	1405
SMESG000012911.1	-0.81	3.74436e-06	2.63489e-05	1500	1427
SMESG000012934.1	-0.76	2.71538e-05	0.000141623	1500	1450
SMESG000012950.1	-0.82	3.97904e-05	0.000430879	500	1641
SMESG000012950.1	-0.92	5.90973e-09	1.46055e-07	1000	1641
SMESG000012950.1	-0.72	1.59264e-06	1.26191e-05	1500	1641
SMESG000012954.1	-0.94	1.74907e-05	0.000223521	500	564
SMESG000012954.1	-0.81	2.91156e-08	6.24668e-07	1000	564
SMESG000012954.1	-0.85	2.38119e-09	3.28106e-08	1500	564
SMESG000012965.1	-0.6	3.20166e-05	0.000161512	1500	1713
SMESG000012989.1	-0.89	1.26707e-07	4.03652e-06	500	1938
SMESG000012989.1	-0.87	9.31229e-12	7.92132e-10	1000	1938
SMESG000012989.1	-0.89	7.69995e-11	1.4462e-09	1500	1938
SMESG000013006.1	-0.93	2.12527e-06	4.0164e-05	500	1228
SMESG000013006.1	-0.85	5.08117e-06	5.21473e-05	1000	1228
SMESG000013041.1	-0.87	3.10414e-06	3.48784e-05	1000	1345
SMESG000013099.1	-0.99	3.67918e-06	4.01395e-05	1000	758
SMESG000013115.1	-0.94	0.000142245	0.00125007	500	1214
SMESG000013115.1	-0.95	7.85627e-06	7.33095e-05	1000	1214
SMESG000013135.1	-1.01	7.08544e-08	7.70768e-07	1500	294
SMESG000013170.1	-0.84	2.30236e-05	0.000172227	1000	1085
SMESG000013247.1	-0.83	2.89825e-05	0.000209192	1000	1010
SMESG000013254.1	-1.24	6.90933e-12	1.28398e-09	500	1516
SMESG000013254.1	-1.24	1.63575e-09	4.44589e-08	1000	1516
SMESG000013254.1	-1.27	8.52738e-10	1.2538e-08	1500	1516
SMESG000013302.1	-0.79	8.85371e-05	0.000520198	1000	1033
SMESG000013315.1	-0.73	7.20358e-05	0.000318331	1500	1941
SMESG000013361.1	-0.8	8.75882e-05	0.000376926	1500	200
SMESG000013406.1	-0.69	3.60293e-05	0.000177183	1500	1123
SMESG000013448.1	-0.84	3.53048e-05	0.000245087	1000	1279
SMESG000013473.1	-0.82	3.16521e-06	2.28524e-05	1500	1525
SMESG000013477.1	-1.22	2.2986e-10	7.26157e-09	1000	1815
SMESG000013477.1	-1.13	5.88224e-09	7.59859e-08	1500	1815
SMESG000013520.1	-1.07	3.32111e-07	8.58675e-06	500	1555
SMESG000013520.1	-0.94	9.50169e-08	1.75822e-06	1000	1555
SMESG000013520.1	-0.91	4.02965e-08	4.56189e-07	1500	1555
SMESG000013525.1	-0.89	3.35957e-06	5.81891e-05	500	1888
SMESG000013525.1	-0.73	3.73787e-09	9.60827e-08	1000	1888
SMESG000013525.1	-0.8	1.48044e-11	5.12518e-10	1500	1888
SMESG000013560.1	-0.89	4.37115e-06	7.12809e-05	500	208
SMESG000013560.1	-0.92	5.97042e-07	8.74618e-06	1000	208
SMESG000013560.1	-0.96	1.00032e-07	1.06105e-06	1500	208
SMESG000013641.1	-0.81	1.68938e-07	5.10824e-06	500	2305
SMESG000013641.1	-0.91	8.25899e-12	7.92132e-10	1000	2305
SMESG000013641.1	-0.94	1.37524e-11	5.12518e-10	1500	2305
SMESG000013661.1	-0.82	5.67667e-06	5.67914e-05	1000	309
SMESG000013661.1	-0.69	7.24216e-07	6.29685e-06	1500	309
SMESG000013715.1	-0.89	5.19391e-05	0.000536572	500	1233
SMESG000013715.1	-0.94	1.92042e-06	2.32562e-05	1000	1233
SMESG000013722.1	-1.02	6.01504e-06	9.36373e-05	500	952
SMESG000013739.1	-0.96	1.36111e-05	0.000114201	1000	1264
SMESG000013746.1	-0.98	1.33224e-06	2.73816e-05	500	1020
SMESG000013746.1	-0.87	3.34911e-07	5.30798e-06	1000	1020
SMESG000013746.1	-0.86	7.75471e-08	8.38529e-07	1500	1020
SMESG000013780.1	-0.85	9.2045e-07	1.25716e-05	1000	1516
SMESG000013780.1	-0.59	0.000456051	0.0018766	1500	1516
SMESG000013800.1	-0.75	0.000163041	0.000918815	1000	949
SMESG000013883.1	-0.89	5.04313e-06	5.19028e-05	1000	1758
SMESG000014020.1	-0.69	8.41866e-05	0.000364674	1500	1437
SMESG000014040.1	-0.71	7.88098e-05	0.000344062	1500	1470
SMESG000014053.1	-1.11	3.12166e-05	0.000358368	500	322
SMESG000014053.1	-0.91	2.04135e-05	0.000156902	1000	322
SMESG000014054.1	-0.96	2.50123e-08	1.03292e-06	500	2336
SMESG000014054.1	-0.76	9.52729e-10	2.66251e-08	1000	2336
SMESG000014054.1	-0.66	8.46773e-10	1.24993e-08	1500	2336
SMESG000014055.1	-1.01	1.41081e-06	2.85361e-05	500	496
SMESG000014055.1	-0.76	6.81282e-05	0.000419271	1000	496
SMESG000014055.1	-0.66	8.46773e-10	1.24993e-08	1500	496
SMESG000014152.1	-0.86	2.084e-08	4.68321e-07	1000	1372
SMESG000014152.1	-0.88	2.67309e-09	3.65541e-08	1500	1372
SMESG000014182.1	-0.7	5.28691e-05	0.000245164	1500	1359
SMESG000014221.1	-0.88	2.05097e-05	0.000157419	1000	2046
SMESG000014221.1	-0.75	2.78435e-06	2.04487e-05	1500	2046
SMESG000014265.1	-0.81	1.84723e-05	0.000233389	500	979
SMESG000014265.1	-0.69	5.85884e-05	0.000369748	1000	979
SMESG000014265.1	-0.67	0.000101709	0.000428018	1500	979
SMESG000014289.1	-0.81	9.30117e-08	1.73288e-06	1000	669
SMESG000014289.1	-0.74	2.23515e-08	2.62485e-07	1500	669
SMESG000014339.1	-0.74	4.61166e-05	0.000303334	1000	1215
SMESG000014339.1	-0.68	9.12982e-07	7.77098e-06	1500	1215
SMESG000014369.1	-0.88	7.8918e-05	0.000735738	500	965
SMESG000014392.1	-1.76	9.96491e-13	7.92132e-10	1000	1249
SMESG000014392.1	-1.71	1.44375e-12	4.64017e-10	1500	1249
SMESG000014474.1	-0.91	1.5294e-06	3.0588e-05	500	1139
SMESG000014474.1	-0.77	9.17038e-06	8.2807e-05	1000	1139
SMESG000014474.1	-0.75	6.89934e-07	6.02049e-06	1500	1139
SMESG000014593.1	-0.76	5.04293e-05	0.000326577	1000	284
SMESG000014593.1	-0.78	9.05745e-06	5.58113e-05	1500	284
SMESG000014599.1	-0.88	1.30498e-05	0.00017637	500	1266
SMESG000014599.1	-0.83	2.32258e-06	2.72778e-05	1000	1266
SMESG000014599.1	-0.77	8.94665e-06	5.52703e-05	1500	1266
SMESG000014600.1	-0.83	2.32258e-06	2.72778e-05	1000	1266
SMESG000014600.1	-0.77	8.94665e-06	5.52703e-05	1500	1266
SMESG000014632.1	-0.63	6.9463e-05	0.00030809	1500	1959
SMESG000014647.1	-0.97	1.28687e-10	4.30603e-09	1000	1455
SMESG000014647.1	-0.96	5.51961e-11	1.10913e-09	1500	1455
SMESG000014657.1	-1.02	9.15051e-06	0.000131437	500	1478
SMESG000014657.1	-0.74	1.69824e-05	0.000135727	1000	1478
SMESG000014657.1	-0.71	1.65309e-05	9.4161e-05	1500	1478
SMESG000014714.1	-1.28	3.09927e-12	7.92132e-10	1000	2132
SMESG000014714.1	-1.32	6.22071e-12	4.64017e-10	1500	2132
SMESG000014721.1	-1.5	1.74977e-12	1.12573e-09	500	1355
SMESG000014721.1	-1.24	5.10766e-12	7.92132e-10	1000	1355
SMESG000014721.1	-1.22	2.79853e-12	4.64017e-10	1500	1355
SMESG000014789.1	-1.01	2.00062e-07	5.78331e-06	500	1439
SMESG000014789.1	-0.78	2.9735e-06	3.36184e-05	1000	1439
SMESG000014789.1	-0.61	8.6109e-06	5.37457e-05	1500	1439
SMESG000014897.1	-0.89	6.79351e-05	0.000662275	500	1129
SMESG000014897.1	-0.76	7.15232e-05	0.000434764	1000	1129
SMESG000014898.1	-0.75	2.58486e-05	0.000136388	1500	1629
SMESG000014930.1	-0.88	1.36857e-05	0.000114651	1000	950
SMESG000015028.1	-0.87	3.83408e-05	0.000262981	1000	1272
SMESG000015035.1	-0.97	2.18259e-07	3.66534e-06	1000	221
SMESG000015035.1	-0.8	8.89242e-06	5.51696e-05	1500	221
SMESG000015156.1	-0.75	1.39055e-05	0.000185131	500	2925
SMESG000015156.1	-0.66	6.43141e-07	9.34613e-06	1000	2925
SMESG000015156.1	-0.76	1.4911e-11	5.12518e-10	1500	2925
SMESG000015197.1	-1	5.04959e-11	4.24928e-09	500	1224
SMESG000015197.1	-0.84	2.10089e-11	1.07493e-09	1000	1224
SMESG000015197.1	-0.89	8.51322e-12	4.80171e-10	1500	1224
SMESG000015207.1	-1.01	1.2206e-07	2.18445e-06	1000	1506
SMESG000015207.1	-0.92	4.19438e-07	3.85542e-06	1500	1506
SMESG000015312.1	-0.98	8.92506e-06	0.00012903	500	742
SMESG000015312.1	-0.97	7.61381e-07	1.0763e-05	1000	742
SMESG000015448.1	-0.81	5.64574e-05	0.000358792	1000	1264
SMESG000015448.1	-0.76	9.44891e-06	5.79758e-05	1500	1264
SMESG000015564.1	-0.96	1.21942e-06	2.55934e-05	500	1371
SMESG000015564.1	-0.75	1.96531e-06	2.37471e-05	1000	1371
SMESG000015564.1	-0.6	6.2985e-06	4.13107e-05	1500	1371
SMESG000015585.1	-0.69	2.46912e-05	0.000131432	1500	298
SMESG000015616.1	-0.82	7.08257e-06	6.76538e-05	1000	2009
SMESG000015616.1	-0.7	5.62352e-07	5.0003e-06	1500	2009
SMESG000015686.1	-0.88	3.82851e-05	0.00026293	1000	570
SMESG000015734.1	-0.92	2.987e-06	3.36782e-05	1000	1791
SMESG000015734.1	-0.97	1.55088e-06	1.23286e-05	1500	1791
SMESG000015827.1	-0.78	5.93782e-07	8.72188e-06	1000	1206
SMESG000015827.1	-0.67	6.60704e-06	4.31755e-05	1500	1206
SMESG000015868.1	-0.83	4.75186e-06	7.69266e-05	500	1080
SMESG000015868.1	-0.79	1.31128e-06	1.69224e-05	1000	1080
SMESG000015868.1	-0.81	2.571e-07	2.48313e-06	1500	1080
SMESG000015894.1	-0.84	5.754e-05	0.000579952	500	629
SMESG000015894.1	-0.75	2.39615e-05	0.000177778	1000	629
SMESG000015894.1	-0.66	0.000120382	0.000502797	1500	629
SMESG000015917.1	-1.01	3.30053e-05	0.000231632	1000	1376
SMESG000015917.1	-0.69	1.37041e-05	7.9563e-05	1500	1376
SMESG000016032.1	-1.15	1.88119e-08	4.26259e-07	1000	1000
SMESG000016033.1	-0.9	7.76757e-12	1.28933e-09	500	1141
SMESG000016033.1	-0.71	1.40217e-11	8.96181e-10	1000	1141
SMESG000016033.1	-0.72	1.53998e-11	5.12518e-10	1500	1141
SMESG000016054.1	-1.02	7.13633e-06	6.80727e-05	1000	222
SMESG000016054.1	-0.69	3.91725e-05	0.000190056	1500	222
SMESG000016105.1	-0.78	3.59778e-06	6.11279e-05	500	1571
SMESG000016105.1	-0.7	3.14291e-07	5.00798e-06	1000	1571
SMESG000016105.1	-0.69	6.54986e-08	7.16818e-07	1500	1571
SMESG000016156.1	-1.13	2.21958e-06	2.63808e-05	1000	269
SMESG000016156.1	-0.75	1.07825e-05	6.43568e-05	1500	269
SMESG000016169.1	-0.86	6.54223e-05	0.000406058	1000	1596
SMESG000016203.1	-0.86	7.67087e-06	7.2042e-05	1000	1421
SMESG000016216.1	-0.91	6.20204e-06	9.5879e-05	500	1463
SMESG000016216.1	-0.75	1.30562e-05	0.000110825	1000	1463
SMESG000016216.1	-0.63	1.14736e-05	6.78104e-05	1500	1463
SMESG000016226.1	-0.71	2.07281e-05	0.000113683	1500	2094
SMESG000016227.1	-0.71	2.07281e-05	0.000113683	1500	2094
SMESG000016237.1	-1.46	3.2935e-12	1.25719e-09	500	1570
SMESG000016237.1	-1.39	4.84988e-12	7.92132e-10	1000	1570
SMESG000016237.1	-1.39	6.92306e-12	4.76966e-10	1500	1570
SMESG000016244.1	-0.66	2.65624e-06	3.07003e-05	1000	1530
SMESG000016244.1	-0.59	1.74227e-05	9.83119e-05	1500	1530
SMESG000016245.1	-0.66	2.65624e-06	3.07003e-05	1000	1530
SMESG000016245.1	-0.59	1.74227e-05	9.83119e-05	1500	1530
SMESG000016263.1	-0.7	5.23787e-05	0.000243358	1500	746
SMESG000016264.1	-1.02	6.4396e-08	2.29765e-06	500	1778
SMESG000016264.1	-0.84	2.52758e-07	4.16135e-06	1000	1778
SMESG000016264.1	-0.89	4.16732e-09	5.56207e-08	1500	1778
SMESG000016268.1	-0.93	1.35895e-06	2.76755e-05	500	243
SMESG000016268.1	-0.8	1.13746e-08	2.67758e-07	1000	243
SMESG000016268.1	-0.68	1.82708e-11	5.12518e-10	1500	243
SMESG000016275.1	-0.92	4.73968e-05	0.00049712	500	1586
SMESG000016275.1	-1.02	1.58728e-07	2.74599e-06	1000	1586
SMESG000016275.1	-0.67	1.66101e-06	1.31033e-05	1500	1586
SMESG000016291.1	-1.88	5.44811e-13	7.92132e-10	1000	1048
SMESG000016298.1	-1.07	8.12465e-08	2.75595e-06	500	1584
SMESG000016298.1	-0.85	5.77834e-07	8.51056e-06	1000	1584
SMESG000016298.1	-0.93	6.68223e-08	7.302e-07	1500	1584
SMESG000016299.1	-1.03	6.80943e-05	0.000662693	500	1193
SMESG000016299.1	-0.84	4.88884e-05	0.00031849	1000	1193
SMESG000016303.1	-0.71	4.39863e-05	0.000210448	1500	2145
SMESG000016309.1	-0.96	2.47003e-08	5.4058e-07	1000	2010
SMESG000016309.1	-0.74	6.92988e-08	7.54981e-07	1500	2010
SMESG000016314.1	-0.71	4.39863e-05	0.000210448	1500	2145
SMESG000016334.1	-0.95	4.28208e-06	7.02135e-05	500	1582
SMESG000016334.1	-0.77	1.04663e-06	1.39794e-05	1000	1582
SMESG000016334.1	-0.72	3.16875e-06	2.28542e-05	1500	1582
SMESG000016429.1	-0.87	6.18238e-05	0.000612743	500	1495
SMESG000016429.1	-0.69	7.55557e-05	0.000331455	1500	1495
SMESG000016436.1	-0.99	2.54552e-07	7.07354e-06	500	347
SMESG000016436.1	-0.87	1.65004e-08	3.80448e-07	1000	347
SMESG000016436.1	-0.75	1.73359e-06	1.3587e-05	1500	347
SMESG000016564.1	-0.92	4.51593e-08	9.0978e-07	1000	1398
SMESG000016564.1	-0.95	2.06672e-08	2.43893e-07	1500	1398
SMESG000016657.1	-0.82	5.60877e-05	0.000356651	1000	1318
SMESG000016691.1	-1.16	2.82088e-08	6.10015e-07	1000	1100
SMESG000016697.1	-0.85	5.04171e-05	0.000326577	1000	1671
SMESG000016725.1	-0.92	3.8649e-06	6.44089e-05	500	1216
SMESG000016726.1	-0.84	1.2128e-05	0.000166177	500	1785
SMESG000016726.1	-0.57	7.5262e-05	0.000330367	1500	1785
SMESG000016758.1	-0.87	3.11694e-05	0.000358287	500	1737
SMESG000016758.1	-0.88	4.48408e-07	6.87369e-06	1000	1737
SMESG000016758.1	-0.81	3.17617e-09	4.31077e-08	1500	1737
SMESG000016759.1	-0.81	3.17617e-09	4.31077e-08	1500	977
SMESG000016803.1	-0.8	9.45631e-06	0.00013496	500	995
SMESG000016803.1	-0.63	1.22247e-05	0.000105182	1000	995
SMESG000016803.1	-0.62	3.4465e-06	2.45153e-05	1500	995
SMESG000016822.1	-0.58	4.68347e-05	0.000221295	1500	1570
SMESG000016827.1	-0.96	2.62524e-06	4.78879e-05	500	1878
SMESG000016827.1	-0.73	1.13346e-07	2.05209e-06	1000	1878
SMESG000016827.1	-0.63	1.85295e-06	1.43977e-05	1500	1878
SMESG000016838.1	-0.8	3.34587e-05	0.000234211	1000	1303
SMESG000016838.1	-0.72	3.65829e-05	0.000179392	1500	1303
SMESG000016846.1	-1.36	1.10641e-10	8.16476e-09	500	1158
SMESG000016846.1	-1.26	5.88e-09	1.45982e-07	1000	1158
SMESG000016846.1	-1.27	1.64199e-09	2.34283e-08	1500	1158
SMESG000016852.1	-0.94	2.00492e-05	0.000248388	500	1305
SMESG000016852.1	-0.67	2.06963e-05	0.000158456	1000	1305
SMESG000016852.1	-0.65	3.55286e-06	2.51728e-05	1500	1305
SMESG000016853.1	-0.79	6.67812e-05	0.000412379	1000	1146
SMESG000016858.1	-0.97	2.14797e-07	6.12138e-06	500	1364
SMESG000016858.1	-0.71	9.98611e-12	7.92132e-10	1000	1364
SMESG000016858.1	-0.6	1.35987e-05	7.90199e-05	1500	1364
SMESG000016864.1	-0.97	2.88874e-06	5.16038e-05	500	1052
SMESG000016864.1	-0.75	2.59846e-06	3.00643e-05	1000	1052
SMESG000016864.1	-0.62	0.000247461	0.00102411	1500	1052
SMESG000016880.1	-1.17	1.4579e-09	8.28308e-08	500	1969
SMESG000016880.1	-0.86	1.95358e-11	1.01391e-09	1000	1969
SMESG000016880.1	-0.81	1.61091e-11	5.12518e-10	1500	1969
SMESG000016950.1	-0.82	1.60567e-05	0.000129728	1000	1389
SMESG000016950.1	-0.83	4.859e-05	0.000228692	1500	1389
SMESG000016996.1	-0.8	4.6289e-06	4.86127e-05	1000	1336
SMESG000016996.1	-0.79	2.02951e-05	0.000111901	1500	1336
SMESG000017015.1	-0.74	6.9866e-05	0.000427312	1000	409
SMESG000017015.1	-0.85	4.0368e-07	3.72477e-06	1500	409
SMESG000017018.1	-0.77	1.94083e-05	0.000107751	1500	1076
SMESG000017019.1	-0.84	3.11868e-07	4.97821e-06	1000	1986
SMESG000017019.1	-0.89	5.11565e-12	4.64017e-10	1500	1986
SMESG000017022.1	-1.06	1.34264e-06	2.74687e-05	500	1350
SMESG000017022.1	-0.85	9.20465e-07	1.25716e-05	1000	1350
SMESG000017022.1	-0.72	9.82296e-06	5.97639e-05	1500	1350
SMESG000017023.1	-0.95	3.58186e-05	0.000248248	1000	1399
SMESG000017037.1	-0.8	9.516e-06	0.000135595	500	1425
SMESG000017037.1	-0.82	3.85226e-06	4.1694e-05	1000	1425
SMESG000017037.1	-0.79	7.04447e-06	4.53781e-05	1500	1425
SMESG000017043.1	-1.15	1.65458e-08	3.80448e-07	1000	1660
SMESG000017061.1	-1.1	5.78899e-12	7.92132e-10	1000	1733
SMESG000017061.1	-1.06	6.76449e-12	4.70522e-10	1500	1733
SMESG000017078.1	-0.79	0.000128154	0.000725962	1000	824
SMESG000017078.1	-0.69	8.64782e-06	5.39296e-05	1500	824
SMESG000017096.1	-0.92	6.75407e-06	0.000102985	500	1443
SMESG000017096.1	-0.75	5.59619e-05	0.000356267	1000	1443
SMESG000017096.1	-0.84	1.06442e-05	6.36367e-05	1500	1443
SMESG000017099.1	-0.96	8.52705e-07	1.18541e-05	1000	1539
SMESG000017099.1	-0.74	3.38352e-05	0.000168454	1500	1539
SMESG000017103.1	-1.06	6.8377e-07	1.59249e-05	500	1470
SMESG000017103.1	-0.92	7.29162e-07	1.03884e-05	1000	1470
SMESG000017103.1	-0.67	4.57787e-05	0.000217299	1500	1470
SMESG000017129.1	-0.77	3.76354e-05	0.000411911	500	1180
SMESG000017129.1	-0.76	9.92437e-05	0.000567793	1000	1180
SMESG000017129.1	-0.63	0.000231166	0.000957213	1500	1180
SMESG000017137.1	-1.16	4.73741e-11	9.84783e-10	1500	2413
SMESG000017172.1	-0.9	2.14002e-05	0.000260422	500	1133
SMESG000017185.1	-0.77	5.95937e-05	0.000375441	1000	1078
SMESG000017185.1	-0.78	6.27911e-06	4.12587e-05	1500	1078
SMESG000017192.1	-0.97	1.18545e-05	0.000163688	500	968
SMESG000017198.1	-1.35	6.36416e-11	5.25633e-09	500	210
SMESG000017198.1	-1.31	1.05447e-08	2.50384e-07	1000	210
SMESG000017198.1	-1.38	2.05163e-09	2.87625e-08	1500	210
SMESG000017218.1	-0.84	3.90696e-05	0.000266126	1000	1376
SMESG000017231.1	-0.7	8.67426e-06	5.40014e-05	1500	1795
SMESG000017237.1	-0.75	7.15233e-05	0.000434764	1000	1496
SMESG000017264.1	-0.81	9.59407e-05	0.000857506	500	759
SMESG000017269.1	-0.78	8.58205e-05	0.000780345	500	979
SMESG000017269.1	-0.72	0.000119344	0.000678524	1000	979
SMESG000017293.1	-0.85	1.1147e-05	0.000156228	500	921
SMESG000017293.1	-0.73	1.05186e-05	9.34332e-05	1000	921
SMESG000017293.1	-0.71	7.36997e-06	4.69967e-05	1500	921
SMESG000017298.1	-0.72	3.15771e-06	2.28524e-05	1500	1385
SMESG000017307.1	-1.17	4.96249e-07	1.21608e-05	500	1800
SMESG000017307.1	-0.92	3.36862e-07	5.32867e-06	1000	1800
SMESG000017307.1	-0.91	2.62084e-08	3.0432e-07	1500	1800
SMESG000017347.1	-0.48	0.000464609	0.00191073	1500	1976
SMESG000017358.1	-0.48	0.000464609	0.00191073	1500	1976
SMESG000017387.1	-0.91	4.84406e-05	0.000505369	500	1072
SMESG000017412.1	-0.81	2.94503e-05	0.000212288	1000	1033
SMESG000017412.1	-0.76	2.70108e-05	0.000141522	1500	1033
SMESG000017533.1	-0.57	6.20567e-05	0.000281454	1500	1489
SMESG000017548.1	-0.82	9.42905e-05	0.000847	500	396
SMESG000017548.1	-0.78	8.38658e-07	1.17337e-05	1000	396
SMESG000017548.1	-0.43	2.43928e-06	1.81727e-05	1500	396
SMESG000017691.1	-0.86	1.34866e-05	0.000180903	500	1634
SMESG000017691.1	-0.79	1.25853e-06	1.63489e-05	1000	1634
SMESG000017691.1	-0.61	3.22478e-06	2.31897e-05	1500	1634
SMESG000017700.1	-0.64	1.2354e-06	1.60675e-05	1000	1739
SMESG000017700.1	-0.66	1.89912e-11	5.14565e-10	1500	1739
SMESG000017706.1	-0.8	4.17393e-05	0.000280121	1000	1278
SMESG000017765.1	-1.09	1.72039e-07	5.16695e-06	500	1448
SMESG000017765.1	-0.71	6.08146e-06	5.98752e-05	1000	1448
SMESG000017765.1	-0.68	1.5571e-06	1.23623e-05	1500	1448
SMESG000017823.1	-0.91	3.43981e-05	0.000239862	1000	1515
SMESG000017823.1	-0.79	4.56282e-05	0.000216813	1500	1515
SMESG000017950.1	-0.82	9.56987e-05	0.000857445	500	1094
SMESG000017950.1	-0.77	2.27787e-05	0.000170846	1000	1094
SMESG000017950.1	-0.68	5.62376e-05	0.000257932	1500	1094
SMESG000018057.1	-0.77	2.9044e-11	7.00346e-10	1500	2679
SMESG000018094.1	-1.04	3.23149e-06	3.61231e-05	1000	1504
SMESG000018155.1	-1.41	2.45845e-09	1.31384e-07	500	273
SMESG000018155.1	-0.98	1.19034e-06	1.5612e-05	1000	273
SMESG000018155.1	-1	4.14509e-07	3.81496e-06	1500	273
SMESG000018172.1	-0.91	6.86501e-05	0.000422244	1000	1093
SMESG000018196.1	-0.73	2.73491e-06	3.13767e-05	1000	1631
SMESG000018196.1	-0.69	9.98413e-08	1.06058e-06	1500	1631
SMESG000018260.1	-0.82	3.08892e-05	0.000219753	1000	449
SMESG000018260.1	-0.83	1.26387e-06	1.02393e-05	1500	449
SMESG000018404.1	-1.72	9.47441e-13	7.92132e-10	1000	1424
SMESG000018404.1	-1.79	1.59092e-12	4.64017e-10	1500	1424
SMESG000018409.1	-1.05	4.2015e-12	1.25719e-09	500	237
SMESG000018409.1	-0.72	5.70771e-09	1.4268e-07	1000	237
SMESG000018409.1	-0.71	1.14413e-11	5.12518e-10	1500	237
SMESG000018435.1	-0.84	1.90081e-06	2.30701e-05	1000	1949
SMESG000018435.1	-0.71	5.60824e-06	3.74608e-05	1500	1949
SMESG000018461.1	-0.8	6.11954e-05	0.000383095	1000	1349
SMESG000018556.1	-0.8	5.99687e-05	0.000377203	1000	1298
SMESG000018666.1	-1.35	1.79948e-08	7.82994e-07	500	2199
SMESG000018666.1	-1.33	5.03294e-08	9.99162e-07	1000	2199
SMESG000018666.1	-1.49	6.3315e-08	6.93971e-07	1500	2199
SMESG000018713.1	-0.86	3.11017e-06	3.49101e-05	1000	1534
SMESG000018713.1	-0.6	5.91903e-06	3.92828e-05	1500	1534
SMESG000018714.1	-1	6.48749e-07	1.52687e-05	500	1534
SMESG000018714.1	-0.86	3.11017e-06	3.49101e-05	1000	1534
SMESG000018714.1	-0.6	5.91903e-06	3.92828e-05	1500	1534
SMESG000018780.1	-0.8	7.06447e-06	6.75849e-05	1000	1246
SMESG000018780.1	-0.82	2.05587e-06	1.57045e-05	1500	1246
SMESG000018801.1	-1.05	6.0713e-08	2.21045e-06	500	242
SMESG000018801.1	-0.88	1.41868e-05	0.000118032	1000	242
SMESG000018825.1	-0.74	3.52436e-06	3.88785e-05	1000	1173
SMESG000018825.1	-0.76	9.21988e-07	7.83744e-06	1500	1173
SMESG000018845.1	-0.88	4.23282e-05	0.000283202	1000	1131
SMESG000018860.1	-0.98	7.68264e-07	1.75266e-05	500	1620
SMESG000018860.1	-0.72	6.62273e-06	6.43581e-05	1000	1620
SMESG000018860.1	-0.73	2.60302e-06	1.93329e-05	1500	1620
SMESG000018861.1	-0.93	4.1517e-07	1.03445e-05	500	1214
SMESG000018861.1	-0.8	1.04256e-05	9.26821e-05	1000	1214
SMESG000018861.1	-0.77	6.28732e-05	0.000284799	1500	1214
SMESG000018897.1	-1.13	2.15668e-05	0.000262092	500	200
SMESG000018897.1	-1.01	9.58787e-08	1.77116e-06	1000	200
SMESG000018897.1	-0.9	1.71949e-07	1.72282e-06	1500	200
SMESG000018911.1	-1.52	1.55903e-12	7.92132e-10	1000	433
SMESG000018938.1	-0.8	3.16655e-06	5.52751e-05	500	263
SMESG000018938.1	-0.74	1.44063e-06	1.81941e-05	1000	263
SMESG000018938.1	-0.6	5.91774e-06	3.92828e-05	1500	263
SMESG000018974.1	-0.9	8.33895e-05	0.00076238	500	898
SMESG000019044.1	-0.85	4.78478e-05	0.000312646	1000	1335
SMESG000019044.1	-0.73	7.97114e-05	0.000347578	1500	1335
SMESG000019100.1	-0.83	2.62582e-05	0.00019246	1000	1120
SMESG000019132.1	-0.89	1.36211e-06	1.73633e-05	1000	1757
SMESG000019132.1	-0.94	3.9745e-08	4.51358e-07	1500	1757
SMESG000019220.1	-0.92	1.2928e-05	0.00017525	500	423
SMESG000019220.1	-0.85	8.22463e-06	7.58381e-05	1000	423
SMESG000019227.1	-0.8	7.92154e-05	0.000473338	1000	1792
SMESG000019227.1	-0.63	0.000660363	0.0027127	1500	1792
SMESG000019261.1	-0.71	1.04162e-05	6.26879e-05	1500	2043
SMESG000019381.1	-0.83	3.23182e-05	0.00022828	1000	222
SMESG000019381.1	-0.66	9.26673e-05	0.00039317	1500	222
SMESG000019387.1	-0.73	6.06072e-05	0.000379631	1000	1499
SMESG000019388.1	-0.73	6.06072e-05	0.000379631	1000	1499
SMESG000019410.1	-0.93	1.01663e-07	3.32174e-06	500	1428
SMESG000019410.1	-0.69	1.20388e-05	0.000103888	1000	1428
SMESG000019410.1	-0.64	6.64342e-06	4.3335e-05	1500	1428
SMESG000019443.1	-0.94	4.55802e-08	9.13196e-07	1000	1325
SMESG000019443.1	-1.04	2.13073e-09	2.96988e-08	1500	1325
SMESG000019478.1	-1.05	2.01359e-06	3.84608e-05	500	2015
SMESG000019478.1	-0.84	5.18307e-10	1.51448e-08	1000	2015
SMESG000019478.1	-0.86	6.4924e-11	1.27973e-09	1500	2015
SMESG000019493.1	-0.7	6.74166e-05	0.000300935	1500	1118
SMESG000019732.1	-0.73	4.61166e-05	0.000303334	1000	1456
SMESG000019732.1	-0.67	2.41566e-05	0.000129157	1500	1456
SMESG000019746.1	-0.87	1.55329e-05	0.000201679	500	223
SMESG000019746.1	-0.79	6.45515e-05	0.000401568	1000	223
SMESG000019808.1	-0.99	4.10087e-05	0.000442318	500	1394
SMESG000019808.1	-0.78	3.10265e-08	6.60465e-07	1000	1394
SMESG000019808.1	-0.76	2.44332e-11	6.29002e-10	1500	1394
SMESG000019809.1	-0.85	1.90672e-06	2.3116e-05	1000	1559
SMESG000019809.1	-0.76	2.44332e-11	6.29002e-10	1500	1559
SMESG000019819.1	-0.85	1.33272e-05	0.000112425	1000	983
SMESG000019834.1	-1.08	2.40687e-11	1.17635e-09	1000	2622
SMESG000019834.1	-0.93	1.46747e-11	5.12518e-10	1500	2622
SMESG000019835.1	-1.42	2.50589e-10	1.6681e-08	500	2622
SMESG000019835.1	-1.08	2.40687e-11	1.17635e-09	1000	2622
SMESG000019835.1	-0.93	1.46747e-11	5.12518e-10	1500	2622
SMESG000019837.1	-0.87	8.03882e-05	0.000743071	500	299
SMESG000019837.1	-0.74	2.61348e-06	1.93907e-05	1500	299
SMESG000019851.1	-1.28	2.36127e-12	7.92132e-10	1000	1251
SMESG000019851.1	-1.33	2.91972e-12	4.64017e-10	1500	1251
SMESG000019869.1	-0.75	3.38826e-05	0.000381126	500	1823
SMESG000019869.1	-0.84	6.39972e-08	1.24742e-06	1000	1823
SMESG000019869.1	-0.71	2.09164e-06	1.59273e-05	1500	1823
SMESG000019870.1	-0.87	7.16889e-05	0.000691295	500	1504
SMESG000019870.1	-0.85	1.22317e-05	0.000105182	1000	1504
SMESG000019870.1	-0.68	3.83995e-05	0.000187058	1500	1504
SMESG000019880.1	-0.71	1.22767e-05	7.19107e-05	1500	1287
SMESG000019909.1	-0.77	8.94662e-06	5.52703e-05	1500	583
SMESG000019910.1	-0.91	1.92983e-05	0.0001511	1000	1078
SMESG000019910.1	-0.77	8.94662e-06	5.52703e-05	1500	1078
SMESG000019956.1	-1.08	1.33702e-05	0.000179612	500	1023
SMESG000019956.1	-0.82	4.94004e-05	0.00032125	1000	1023
SMESG000019956.1	-0.75	8.61564e-05	0.000371871	1500	1023
SMESG000019961.1	-0.9	1.23281e-05	0.000168403	500	1523
SMESG000019961.1	-0.9	7.60744e-07	1.0763e-05	1000	1523
SMESG000019961.1	-0.77	1.44821e-11	5.12518e-10	1500	1523
SMESG000019972.1	-0.83	5.06586e-05	0.000327672	1000	200
SMESG000019983.1	-0.68	0.000255371	0.00143099	1000	284
SMESG000019983.1	-0.65	6.9257e-05	0.000307365	1500	284
SMESG000020023.1	-0.68	0.00037166	0.00207517	1000	1413
SMESG000020023.1	-0.68	1.70414e-05	9.65371e-05	1500	1413
SMESG000020082.1	-0.84	1.1598e-07	3.7348e-06	500	2302
SMESG000020082.1	-0.89	1.42575e-11	8.96181e-10	1000	2302
SMESG000020082.1	-0.96	1.25085e-11	5.12518e-10	1500	2302
SMESG000020093.1	-0.84	1.1598e-07	3.7348e-06	500	2302
SMESG000020093.1	-0.89	1.42575e-11	8.96181e-10	1000	2302
SMESG000020093.1	-0.96	1.25085e-11	5.12518e-10	1500	2302
SMESG000020104.1	-0.93	7.38533e-07	1.69786e-05	500	1307
SMESG000020104.1	-0.77	6.77277e-06	6.53242e-05	1000	1307
SMESG000020104.1	-0.69	3.44355e-05	0.000170621	1500	1307
SMESG000020158.1	-0.9	5.1939e-05	0.000536572	500	2015
SMESG000020158.1	-0.84	2.57183e-07	4.2278e-06	1000	2015
SMESG000020158.1	-0.71	1.44877e-08	1.74093e-07	1500	2015
SMESG000020165.1	-0.94	2.93227e-06	3.32212e-05	1000	1620
SMESG000020165.1	-0.73	9.13753e-05	0.000389287	1500	1620
SMESG000020191.1	-0.79	5.27561e-12	7.92132e-10	1000	1838
SMESG000020191.1	-0.7	1.12476e-08	1.37674e-07	1500	1838
SMESG000020252.1	-1.31	1.64741e-08	7.34743e-07	500	1213
SMESG000020252.1	-0.83	5.99774e-05	0.000377203	1000	1213
SMESG000020252.1	-0.69	6.36637e-05	0.000287839	1500	1213
SMESG000020293.1	-0.82	6.57465e-05	0.000406834	1000	1231
SMESG000020306.1	-0.64	3.69293e-06	2.60631e-05	1500	347
SMESG000020473.1	-0.72	3.65834e-05	0.000179392	1500	1539
SMESG000020505.1	-0.86	5.44896e-07	8.10208e-06	1000	1370
SMESG000020505.1	-0.82	5.50479e-11	1.10913e-09	1500	1370
SMESG000020527.1	-1.07	2.1916e-06	4.13301e-05	500	1144
SMESG000020527.1	-0.89	7.67426e-05	0.000461854	1000	1144
SMESG000020570.1	-0.6	1.30514e-05	7.61401e-05	1500	1927
SMESG000020571.1	-0.69	9.89077e-12	7.92132e-10	1000	1927
SMESG000020571.1	-0.6	1.30514e-05	7.61401e-05	1500	1927
SMESG000020711.1	-0.89	4.83477e-12	1.25719e-09	500	1838
SMESG000020711.1	-0.87	8.10134e-12	7.92132e-10	1000	1838
SMESG000020711.1	-0.94	5.84669e-12	4.64017e-10	1500	1838
SMESG000020771.1	-0.93	4.27121e-12	1.25719e-09	500	1237
SMESG000020771.1	-0.91	1.66385e-09	4.49983e-08	1000	1237
SMESG000020771.1	-0.86	4.56747e-09	6.07373e-08	1500	1237
SMESG000020773.1	-0.97	5.36629e-09	1.34763e-07	1000	2107
SMESG000020773.1	-0.87	1.40448e-10	2.40188e-09	1500	2107
SMESG000020805.1	-0.65	4.32551e-05	0.000207224	1500	1533
SMESG000020924.1	-0.91	4.76177e-06	4.95215e-05	1000	511
SMESG000020924.1	-0.89	1.78805e-06	1.39516e-05	1500	511
SMESG000020950.1	-0.85	6.2065e-05	0.00061298	500	1503
SMESG000020950.1	-0.61	0.000171869	0.000713718	1500	1503
SMESG000020988.1	-0.78	6.68828e-06	6.4764e-05	1000	743
SMESG000020988.1	-0.73	1.2035e-06	9.8597e-06	1500	743
SMESG000021009.1	-0.52	1.69007e-11	5.12518e-10	1500	2071
SMESG000021079.1	-0.95	7.89059e-06	0.000117503	500	1183
SMESG000021079.1	-0.7	4.23866e-05	0.000283418	1000	1183
SMESG000021079.1	-0.61	0.000220692	0.000914367	1500	1183
SMESG000021080.1	-0.61	0.000220692	0.000914367	1500	1106
SMESG000021164.1	-0.74	3.46332e-05	0.000241347	1000	1160
SMESG000021164.1	-0.69	0.000101483	0.000427317	1500	1160
SMESG000021165.1	-0.87	4.95586e-05	0.000516429	500	1160
SMESG000021165.1	-0.74	3.46332e-05	0.000241347	1000	1160
SMESG000021165.1	-0.69	0.000101483	0.000427317	1500	1160
SMESG000021174.1	-0.84	1.56723e-07	2.71994e-06	1000	2789
SMESG000021174.1	-0.7	3.2401e-11	7.41736e-10	1500	2789
SMESG000021177.1	-0.94	1.58373e-07	2.74421e-06	1000	1398
SMESG000021177.1	-1	8.96206e-09	1.1236e-07	1500	1398
SMESG000021201.1	-0.72	7.88099e-05	0.000344062	1500	1580
SMESG000021239.1	-0.85	1.05592e-05	0.000149268	500	1028
SMESG000021239.1	-0.72	5.48314e-06	5.54881e-05	1000	1028
SMESG000021239.1	-0.71	4.94003e-06	3.35236e-05	1500	1028
SMESG000021268.1	-0.86	2.37779e-05	0.000176657	1000	1141
SMESG000021268.1	-0.69	4.86863e-05	0.000228996	1500	1141
SMESG000021272.1	-0.86	8.4103e-06	0.000123591	500	1466
SMESG000021272.1	-0.9	9.44542e-07	1.28042e-05	1000	1466
SMESG000021272.1	-0.8	2.13499e-06	1.61677e-05	1500	1466
SMESG000021304.1	-1.03	2.94134e-08	6.29816e-07	1000	1151
SMESG000021450.1	-0.95	1.9216e-05	0.000240065	500	1249
SMESG000021450.1	-0.99	3.73596e-08	7.71179e-07	1000	1249
SMESG000021502.1	-0.97	5.99087e-06	5.94126e-05	1000	1224
SMESG000021513.1	-1.03	2.97626e-07	8.01667e-06	500	1721
SMESG000021513.1	-0.82	1.44769e-05	0.000119715	1000	1721
SMESG000021513.1	-0.78	3.24962e-10	5.0993e-09	1500	1721
SMESG000021514.1	-0.88	2.73924e-05	0.000322066	500	969
SMESG000021514.1	-0.92	2.27946e-06	2.69748e-05	1000	969
SMESG000021514.1	-0.65	9.25387e-05	0.00039317	1500	969
SMESG000021521.1	-0.67	4.31283e-05	0.000287671	1000	1270
SMESG000021521.1	-0.58	5.18311e-05	0.000241433	1500	1270
SMESG000021552.1	-0.78	5.23249e-05	0.00033586	1000	925
SMESG000021552.1	-0.73	6.79085e-05	0.00030268	1500	925
SMESG000021565.1	-1.13	7.87185e-08	2.6903e-06	500	1100
SMESG000021565.1	-0.73	1.40962e-05	0.000117458	1000	1100
SMESG000021565.1	-0.67	2.8394e-05	0.000146506	1500	1100
SMESG000021603.1	-0.8	7.26435e-05	0.000440102	1000	1266
SMESG000021611.1	-0.71	9.05424e-05	0.000529127	1000	1160
SMESG000021611.1	-0.71	8.28134e-06	5.19646e-05	1500	1160
SMESG000021642.1	-1.18	2.92283e-11	1.36721e-09	1000	1692
SMESG000021642.1	-1.25	3.96801e-12	4.64017e-10	1500	1692
SMESG000021651.1	-0.79	7.80721e-05	0.000467789	1000	1206
SMESG000021651.1	-0.68	5.55965e-12	4.64017e-10	1500	1206
SMESG000021710.1	-0.68	6.64812e-05	0.000297787	1500	1363
SMESG000021731.1	-0.68	8.84449e-05	0.000379923	1500	1470
SMESG000021734.1	-0.81	2.00818e-05	0.000155118	1000	1708
SMESG000021734.1	-0.71	2.10336e-05	0.0001152	1500	1708
SMESG000021746.1	-1.03	1.68643e-09	9.40184e-08	500	1873
SMESG000021746.1	-0.94	2.80298e-10	8.77863e-09	1000	1873
SMESG000021746.1	-1.02	4.69643e-12	4.64017e-10	1500	1873
SMESG000021774.1	-0.93	1.18923e-08	2.79341e-07	1000	1467
SMESG000021774.1	-0.97	1.67022e-10	2.81323e-09	1500	1467
SMESG000021815.1	-1.05	9.32799e-07	1.26986e-05	1000	567
SMESG000021885.1	-0.87	1.1118e-05	0.000156228	500	1153
SMESG000021885.1	-0.88	3.10186e-07	4.9655e-06	1000	1153
SMESG000021885.1	-0.86	3.29735e-07	3.11805e-06	1500	1153
SMESG000021944.1	-0.91	3.32836e-11	1.499e-09	1000	278
SMESG000021944.1	-0.76	1.0614e-11	5.12518e-10	1500	278
SMESG000021955.1	-1.32	6.50315e-12	7.92132e-10	1000	2420
SMESG000021955.1	-0.9	2.41292e-10	3.88102e-09	1500	2420
SMESG000022073.1	-0.89	9.51378e-05	0.000548787	1000	1333
SMESG000022079.1	-0.88	4.33244e-05	0.000461713	500	974
SMESG000022113.1	-0.8	8.21108e-05	0.000487432	1000	1278
SMESG000022113.1	-0.68	0.000202322	0.000839221	1500	1278
SMESG000022161.1	-0.81	3.60763e-06	3.95569e-05	1000	1298
SMESG000022161.1	-0.8	2.91481e-06	2.12558e-05	1500	1298
SMESG000022206.1	-1.3	6.99707e-10	2.00687e-08	1000	1209
SMESG000022206.1	-1.37	3.41364e-10	5.2992e-09	1500	1209
SMESG000022283.1	-0.94	4.79356e-08	1.78906e-06	500	2035
SMESG000022283.1	-0.86	1.05386e-11	7.92132e-10	1000	2035
SMESG000022283.1	-0.8	7.90259e-11	1.44728e-09	1500	2035
SMESG000022376.1	-0.86	2.37777e-05	0.000176657	1000	1351
SMESG000022390.1	-0.86	7.86371e-05	0.000735738	500	1500
SMESG000022409.1	-1.96	1.76685e-12	1.12573e-09	500	1444
SMESG000022409.1	-2.01	2.65359e-12	7.92132e-10	1000	1444
SMESG000022409.1	-1.97	3.23421e-12	4.64017e-10	1500	1444
SMESG000022410.1	-2.31	4.88124e-12	1.25719e-09	500	1578
SMESG000022410.1	-2.14	3.11633e-12	7.92132e-10	1000	1578
SMESG000022410.1	-2.06	6.03754e-12	4.64017e-10	1500	1578
SMESG000022423.1	-0.88	1.07882e-05	0.000152264	500	1632
SMESG000022423.1	-0.79	9.99468e-12	7.92132e-10	1000	1632
SMESG000022423.1	-0.66	3.50877e-07	3.28478e-06	1500	1632
SMESG000022441.1	-0.97	1.40591e-07	2.47146e-06	1000	2225
SMESG000022441.1	-0.84	9.84923e-09	1.22002e-07	1500	2225
SMESG000022463.1	-0.74	1.52949e-11	5.12518e-10	1500	2648
SMESG000022572.1	-0.96	2.57825e-10	8.09808e-09	1000	1455
SMESG000022572.1	-0.99	3.91158e-11	8.70658e-10	1500	1455
SMESG000022575.1	-0.87	8.03883e-05	0.000743071	500	1160
SMESG000022575.1	-0.83	7.56206e-05	0.000455604	1000	1160
SMESG000022591.1	-1.03	9.14002e-08	3.0696e-06	500	1585
SMESG000022591.1	-0.76	1.34151e-06	1.71811e-05	1000	1585
SMESG000022591.1	-0.74	1.22659e-07	1.27122e-06	1500	1585
SMESG000022611.1	-0.88	1.31886e-05	0.000111549	1000	922
SMESG000022619.1	-1.02	5.81335e-12	1.26878e-09	500	248
SMESG000022619.1	-0.78	3.55569e-08	7.3957e-07	1000	248
SMESG000022619.1	-0.68	1.56167e-07	1.58223e-06	1500	248
SMESG000022640.1	-0.93	2.36581e-06	4.37823e-05	500	237
SMESG000022640.1	-0.94	4.68724e-08	9.33934e-07	1000	237
SMESG000022640.1	-0.98	9.58957e-09	1.19194e-07	1500	237
SMESG000022690.1	-0.85	1.32602e-05	0.000112033	1000	1005
SMESG000022714.1	-1.12	7.31585e-12	1.28933e-09	500	317
SMESG000022714.1	-0.94	1.90505e-11	1.00305e-09	1000	317
SMESG000022714.1	-0.94	2.45837e-11	6.30632e-10	1500	317
SMESG000022723.1	-0.62	0.000158038	0.00089154	1000	1256
SMESG000022723.1	-0.59	2.57091e-05	0.000135751	1500	1256
SMESG000022732.1	-0.86	1.2153e-06	2.55671e-05	500	1744
SMESG000022732.1	-0.68	8.64987e-07	1.20095e-05	1000	1744
SMESG000022732.1	-0.63	1.77941e-11	5.12518e-10	1500	1744
SMESG000022734.1	-1.06	3.95534e-10	1.19416e-08	1000	1685
SMESG000022734.1	-1.13	4.92411e-12	4.64017e-10	1500	1685
SMESG000022748.1	-1.19	1.88218e-07	5.52272e-06	500	1349
SMESG000022748.1	-0.89	2.0467e-06	2.45402e-05	1000	1349
SMESG000022748.1	-0.71	3.10403e-05	0.000157576	1500	1349
SMESG000022763.1	-0.93	3.06021e-06	5.38989e-05	500	1335
SMESG000022763.1	-0.88	2.59141e-06	3.00466e-05	1000	1335
SMESG000022763.1	-0.84	8.09392e-06	5.09586e-05	1500	1335
SMESG000022764.1	-0.87	3.03988e-05	0.0002174	1000	1439
SMESG000022764.1	-0.79	1.6467e-05	9.3871e-05	1500	1439
SMESG000022767.1	-0.74	3.13387e-05	0.000158756	1500	1428
SMESG000022852.1	-0.89	8.87933e-06	8.07138e-05	1000	1315
SMESG000022852.1	-0.77	1.17959e-05	6.94317e-05	1500	1315
SMESG000022863.1	-0.89	8.87933e-06	8.07138e-05	1000	1315
SMESG000022863.1	-0.77	1.17959e-05	6.94317e-05	1500	1315
SMESG000022873.1	-0.77	9.02853e-05	0.000527908	1000	1023
SMESG000022875.1	-0.77	9.02853e-05	0.000527908	1000	1023
SMESG000022877.1	-0.71	9.30748e-05	0.000843338	500	351
SMESG000022877.1	-0.57	2.79497e-05	0.000203898	1000	351
SMESG000022877.1	-0.67	1.53182e-07	1.55634e-06	1500	351
SMESG000022880.1	-0.89	8.33896e-05	0.00076238	500	1409
SMESG000022880.1	-0.71	2.71734e-05	0.000141623	1500	1409
SMESG000022892.1	-0.77	3.34357e-05	0.000166695	1500	235
SMESG000022906.1	-0.94	1.52826e-05	0.000124861	1000	1184
SMESG000022907.1	-1.85	3.23633e-12	7.92132e-10	1000	1750
SMESG000022907.1	-1.85	1.94452e-12	4.64017e-10	1500	1750
SMESG000022922.1	-0.75	5.43911e-05	0.000250934	1500	763
SMESG000022923.1	-0.81	7.49468e-07	1.0636e-05	1000	1678
SMESG000022923.1	-0.85	4.35171e-08	4.89585e-07	1500	1678
SMESG000022928.1	-1.46	8.462e-12	1.28933e-09	500	1737
SMESG000022928.1	-1.37	5.86541e-12	7.92132e-10	1000	1737
SMESG000022928.1	-1.44	9.33994e-12	5.11857e-10	1500	1737
SMESG000022930.1	-1.06	2.75494e-08	1.117e-06	500	1707
SMESG000022930.1	-0.84	1.78931e-06	2.2011e-05	1000	1707
SMESG000022930.1	-0.87	3.51e-07	3.28478e-06	1500	1707
SMESG000022946.1	-0.9	6.88098e-06	6.60174e-05	1000	1331
SMESG000022946.1	-0.73	4.60595e-05	0.000218345	1500	1331
SMESG000022973.1	-0.78	3.13039e-05	0.000222413	1000	1271
SMESG000022973.1	-0.74	4.44222e-05	0.000212112	1500	1271
SMESG000022991.1	-0.97	1.16434e-07	3.73595e-06	500	2092
SMESG000022991.1	-0.72	1.47648e-11	8.96181e-10	1000	2092
SMESG000022991.1	-0.69	2.06699e-09	2.89219e-08	1500	2092
SMESG000022992.1	-1.04	8.95281e-06	8.11991e-05	1000	1849
SMESG000023011.1	-0.89	7.71351e-05	0.000463704	1000	971
SMESG000023015.1	-0.78	7.58031e-05	0.000456452	1000	1062
SMESG000023027.1	-0.58	5.63401e-05	0.000257952	1500	1219
SMESG000023037.1	-0.99	2.20236e-06	4.14452e-05	500	849
SMESG000023037.1	-0.8	5.67274e-05	0.000359522	1000	849
SMESG000023047.1	-0.95	1.48513e-07	2.60231e-06	1000	1039
SMESG000023055.1	-0.83	6.02756e-05	0.000378206	1000	1637
SMESG000023078.1	-0.75	1.26212e-07	1.30245e-06	1500	1478
SMESG000023079.1	-0.88	3.4631e-06	3.84753e-05	1000	1228
SMESG000023079.1	-0.75	1.26212e-07	1.30245e-06	1500	1228
SMESG000023084.1	-0.73	2.67346e-05	0.000140449	1500	1029
SMESG000023147.1	-1.04	2.12815e-07	6.08432e-06	500	1766
SMESG000023147.1	-0.7	3.63208e-07	5.67949e-06	1000	1766
SMESG000023147.1	-0.63	1.43981e-06	1.156e-05	1500	1766
SMESG000023151.1	-1.04	2.86258e-06	5.12735e-05	500	1345
SMESG000023151.1	-0.81	1.60567e-05	0.000129728	1000	1345
SMESG000023160.1	-0.93	2.36579e-06	4.37823e-05	500	368
SMESG000023160.1	-0.75	2.68701e-06	3.10135e-05	1000	368
SMESG000023160.1	-0.68	1.24299e-06	1.01145e-05	1500	368
SMESG000023166.1	-0.77	9.99768e-10	2.77971e-08	1000	2068
SMESG000023166.1	-0.76	1.82184e-11	5.12518e-10	1500	2068
SMESG000023167.1	-0.95	7.65315e-06	0.000114349	500	2068
SMESG000023167.1	-0.77	9.99768e-10	2.77971e-08	1000	2068
SMESG000023167.1	-0.76	1.82184e-11	5.12518e-10	1500	2068
SMESG000023169.1	-0.71	8.5158e-12	7.92132e-10	1000	1733
SMESG000023169.1	-0.67	3.3962e-07	3.20411e-06	1500	1733
SMESG000023171.1	-0.88	5.95474e-07	8.73495e-06	1000	1518
SMESG000023171.1	-0.75	1.86165e-06	1.44497e-05	1500	1518
SMESG000023187.1	-0.82	6.99205e-07	1.0014e-05	1000	213
SMESG000023187.1	-0.8	9.84346e-10	1.43854e-08	1500	213
SMESG000023250.1	-0.64	0.000207519	0.000860281	1500	1047
SMESG000023254.1	-1.01	4.24649e-06	6.97582e-05	500	1406
SMESG000023254.1	-0.76	6.02593e-05	0.000378206	1000	1406
SMESG000023254.1	-0.65	3.3289e-05	0.000166077	1500	1406
SMESG000023280.1	-0.91	1.31362e-05	0.000111244	1000	1202
SMESG000023286.1	-0.88	4.33244e-05	0.000461713	500	921
SMESG000023289.1	-1.01	5.04536e-07	7.61626e-06	1000	2439
SMESG000023289.1	-1.04	4.40003e-09	5.86184e-08	1500	2439
SMESG000023291.1	-1.03	7.99164e-06	0.000118611	500	1306
SMESG000023291.1	-0.91	2.1181e-05	0.000161292	1000	1306
SMESG000023300.1	-1.33	4.5713e-12	1.25719e-09	500	1610
SMESG000023300.1	-0.86	1.45895e-11	8.96181e-10	1000	1610
SMESG000023300.1	-0.7	1.69585e-11	5.12518e-10	1500	1610
SMESG000023315.1	-0.79	7.1535e-05	0.000691295	500	965
SMESG000023321.1	-0.63	8.30413e-05	0.000359988	1500	1399
SMESG000023365.1	-1	3.84396e-06	6.4238e-05	500	1092
SMESG000023365.1	-0.97	2.79607e-06	3.19567e-05	1000	1092
SMESG000023422.1	-0.89	1.12035e-05	9.7921e-05	1000	1664
SMESG000023422.1	-0.66	9.05359e-05	0.000387078	1500	1664
SMESG000023487.1	-0.94	4.76608e-07	7.24484e-06	1000	1547
SMESG000023487.1	-0.64	2.17081e-05	0.000118073	1500	1547
SMESG000023497.1	-0.87	1.57635e-06	1.968e-05	1000	1460
SMESG000023497.1	-0.89	1.58222e-07	1.60081e-06	1500	1460
SMESG000023600.1	-0.96	1.2237e-06	1.59726e-05	1000	1227
SMESG000023600.1	-0.7	2.86294e-05	0.000147093	1500	1227
SMESG000023630.1	-1.03	3.87767e-05	0.000265303	1000	1162
SMESG000023655.1	-0.93	6.02374e-06	5.96843e-05	1000	1562
SMESG000023655.1	-0.83	3.04511e-05	0.00015502	1500	1562
SMESG000023657.1	-0.87	7.8637e-05	0.000735738	500	371
SMESG000023657.1	-0.9	1.5316e-05	0.000124947	1000	371
SMESG000023657.1	-0.75	3.98763e-05	0.000193082	1500	371
SMESG000023665.1	-0.61	1.57129e-11	5.12518e-10	1500	1806
SMESG000023685.1	-0.86	2.34668e-05	0.000174941	1000	1239
SMESG000023854.1	-0.98	3.76883e-07	9.49661e-06	500	2309
SMESG000023854.1	-0.85	4.18381e-10	1.25618e-08	1000	2309
SMESG000023854.1	-0.73	1.75451e-09	2.48865e-08	1500	2309
SMESG000023965.1	-1.18	3.71054e-08	7.67385e-07	1000	1148
SMESG000024157.1	-0.88	5.7587e-07	5.10537e-06	1500	1231
SMESG000024158.1	-0.88	5.7587e-07	5.10537e-06	1500	1231
SMESG000024167.1	-0.94	1.29473e-05	0.00017525	500	1408
SMESG000024167.1	-0.74	4.00868e-05	0.000193713	1500	1408
SMESG000024211.1	-0.87	3.45913e-05	0.000388608	500	968
SMESG000024235.1	-0.93	7.4927e-06	0.000112139	500	320
SMESG000024235.1	-0.71	8.71888e-07	1.2087e-05	1000	320
SMESG000024235.1	-0.61	5.26915e-06	3.55238e-05	1500	320
SMESG000024241.1	-0.89	5.03748e-05	0.00052371	500	1065
SMESG000024253.1	-0.72	2.90993e-05	0.000149082	1500	1454
SMESG000024265.1	-0.7	5.90625e-05	0.000268716	1500	1080
SMESG000024267.1	-0.67	5.12195e-05	0.000239201	1500	1327
SMESG000024285.1	-0.89	1.0018e-06	2.15846e-05	500	1325
SMESG000024285.1	-0.67	5.82219e-05	0.000367648	1000	1325
SMESG000024285.1	-0.7	4.49022e-07	4.07556e-06	1500	1325
SMESG000024315.1	-0.85	3.60692e-05	0.000249599	1000	1488
SMESG000024318.1	-0.86	2.30405e-06	2.71471e-05	1000	2027
SMESG000024318.1	-0.86	6.2861e-12	4.64017e-10	1500	2027
SMESG000024335.1	-1	3.98344e-12	7.92132e-10	1000	244
SMESG000024335.1	-1.02	3.61439e-10	5.59882e-09	1500	244
SMESG000024345.1	-0.82	2.35796e-05	0.000126605	1500	1377
SMESG000024377.1	-1.03	1.35239e-07	4.26266e-06	500	1558
SMESG000024377.1	-0.81	2.77813e-06	3.18055e-05	1000	1558
SMESG000024377.1	-0.73	1.15609e-05	6.82709e-05	1500	1558
SMESG000024482.1	-0.78	3.89628e-05	0.000266126	1000	1258
SMESG000024482.1	-0.71	5.79093e-05	0.000263801	1500	1258
SMESG000024529.1	-0.98	5.13298e-07	1.25442e-05	500	1313
SMESG000024529.1	-0.84	1.43575e-06	1.81746e-05	1000	1313
SMESG000024529.1	-0.7	2.78875e-05	0.000144719	1500	1313
SMESG000024817.1	-0.93	2.00492e-05	0.000248388	500	1138
SMESG000024822.1	-1.05	1.43668e-11	1.76874e-09	500	1892
SMESG000024822.1	-1.09	2.57994e-11	1.23871e-09	1000	1892
SMESG000024822.1	-1.15	5.95948e-12	4.64017e-10	1500	1892
SMESG000024832.1	-0.78	0.000165506	0.00144736	500	1208
SMESG000024832.1	-0.73	5.18252e-05	0.000333634	1000	1208
SMESG000024916.1	-0.84	3.01128e-05	0.000215778	1000	1237
SMESG000025076.1	-0.97	1.609e-06	2.00646e-05	1000	1200
SMESG000025076.1	-0.66	7.98013e-05	0.00034776	1500	1200
SMESG000025103.1	-0.83	1.62416e-05	0.00013064	1000	1288
SMESG000025205.1	-0.99	8.51023e-06	0.000124649	500	1971
SMESG000025205.1	-0.79	1.67032e-07	2.87142e-06	1000	1971
SMESG000025205.1	-0.83	1.75983e-11	5.12518e-10	1500	1971
SMESG000025294.1	-0.81	4.86089e-05	0.000317048	1000	1563
SMESG000025359.1	-0.85	2.08109e-05	0.000255342	500	1330
SMESG000025359.1	-0.86	3.82043e-07	5.93992e-06	1000	1330
SMESG000025359.1	-0.86	2.74587e-07	2.64143e-06	1500	1330
SMESG000025372.1	-0.64	5.77518e-05	0.000263249	1500	1224
SMESG000025428.1	-1.02	9.02424e-07	1.24343e-05	1000	1163
SMESG000025428.1	-0.99	1.95794e-08	2.32193e-07	1500	1163
SMESG000025459.1	-1.06	2.01012e-08	8.57907e-07	500	1070
SMESG000025459.1	-0.87	3.07035e-07	4.93566e-06	1000	1070
SMESG000025459.1	-0.75	2.03865e-06	1.56059e-05	1500	1070
SMESG000025474.1	-0.8	4.82508e-06	3.28506e-05	1500	2616
SMESG000025475.1	-1.21	8.97562e-07	1.23829e-05	1000	2616
SMESG000025475.1	-0.81	0.000108218	0.000453301	1500	2616
SMESG000025533.1	-0.99	5.18188e-06	8.25399e-05	500	2094
SMESG000025533.1	-0.97	3.07015e-09	8.04991e-08	1000	2094
SMESG000025533.1	-1.04	1.16236e-11	5.12518e-10	1500	2094
SMESG000025534.1	-0.88	3.88566e-08	1.4812e-06	500	2094
SMESG000025534.1	-0.64	7.41468e-07	1.05362e-05	1000	2094
SMESG000025534.1	-0.66	1.78848e-11	5.12518e-10	1500	2094
SMESG000025558.1	-0.74	2.96041e-05	0.000213255	1000	994
SMESG000025558.1	-0.75	1.23704e-05	7.24007e-05	1500	994
SMESG000025559.1	-0.67	3.43282e-05	0.000170206	1500	1736
SMESG000025566.1	-0.84	1.44255e-05	0.000119593	1000	1107
SMESG000025583.1	-0.94	8.23597e-06	0.000121229	500	1151
SMESG000025583.1	-0.79	9.89788e-07	1.33346e-05	1000	1151
SMESG000025583.1	-0.77	1.28694e-06	1.04136e-05	1500	1151
SMESG000025587.1	-0.75	1.32624e-05	7.7309e-05	1500	1467
SMESG000025666.1	-0.83	2.83485e-05	0.000205569	1000	844
SMESG000025689.1	-0.88	5.50485e-05	0.000560746	500	1290
SMESG000025689.1	-0.73	2.2175e-10	7.04621e-09	1000	1290
SMESG000025689.1	-0.66	2.97727e-11	7.13164e-10	1500	1290
SMESG000025690.1	-1.2	1.21416e-08	5.64077e-07	500	1693
SMESG000025690.1	-0.73	2.2175e-10	7.04621e-09	1000	1693
SMESG000025690.1	-0.66	2.97727e-11	7.13164e-10	1500	1693
SMESG000025700.1	-0.86	6.15421e-06	6.04277e-05	1000	1572
SMESG000025704.1	-1.04	1.45812e-05	0.000191271	500	1269
SMESG000025704.1	-0.71	1.521e-05	0.000124455	1000	1269
SMESG000025704.1	-0.68	3.51582e-05	0.000173726	1500	1269
SMESG000025746.1	-0.67	4.69465e-05	0.000221678	1500	1396
SMESG000025782.1	-1.02	4.02493e-11	1.77602e-09	1000	1289
SMESG000025782.1	-0.96	1.67222e-10	2.81323e-09	1500	1289
SMESG000025783.1	-1.02	4.02493e-11	1.77602e-09	1000	1289
SMESG000025783.1	-0.96	1.67222e-10	2.81323e-09	1500	1289
SMESG000025879.1	-0.81	3.9003e-05	0.000266126	1000	1949
SMESG000025879.1	-0.61	8.84946e-05	0.000379923	1500	1949
SMESG000025908.1	-0.8	1.9477e-05	0.000151846	1000	255
SMESG000025908.1	-0.68	2.06589e-05	0.000113576	1500	255
SMESG000025910.1	-0.72	3.29064e-05	0.00016465	1500	2605
SMESG000025925.1	-0.83	3.04656e-06	3.42668e-05	1000	1215
SMESG000025925.1	-0.63	0.000102536	0.000431249	1500	1215
SMESG000025963.1	-0.79	6.80301e-05	0.000418904	1000	1211
SMESG000025980.1	-0.8	3.04362e-05	0.000217435	1000	1134
SMESG000025980.1	-0.76	4.49719e-05	0.000214031	1500	1134
SMESG000026018.1	-0.85	1.82825e-05	0.000144497	1000	1392
SMESG000026055.1	-1.13	2.39883e-07	6.77139e-06	500	1310
SMESG000026055.1	-0.81	1.06896e-05	9.46434e-05	1000	1310
SMESG000026055.1	-0.72	9.89674e-06	6.00613e-05	1500	1310
SMESG000026090.1	-0.83	3.61292e-06	6.11522e-05	500	1237
SMESG000026090.1	-0.78	5.49755e-06	5.55698e-05	1000	1237
SMESG000026090.1	-0.72	1.34475e-05	7.82618e-05	1500	1237
SMESG000026092.1	-0.84	3.47116e-05	0.000389468	500	1438
SMESG000026092.1	-0.73	2.34033e-05	0.000174707	1000	1438
SMESG000026092.1	-0.75	2.18683e-06	1.65131e-05	1500	1438
SMESG000026111.1	-0.78	2.36631e-05	0.000126799	1500	1209
SMESG000026136.1	-0.71	1.53152e-11	5.12518e-10	1500	1578
SMESG000026201.1	-0.97	1.50909e-09	8.51965e-08	500	2079
SMESG000026201.1	-0.84	9.71291e-09	2.33174e-07	1000	2079
SMESG000026201.1	-0.75	4.49659e-10	6.87703e-09	1500	2079
SMESG000026207.1	-0.92	2.25747e-05	0.00016945	1000	1348
SMESG000026208.1	-0.68	8.84369e-05	0.000379923	1500	1464
SMESG000026284.1	-0.94	2.37879e-05	0.000285199	500	1153
SMESG000026310.1	-0.88	1.17675e-06	1.54522e-05	1000	1346
SMESG000026323.1	-0.93	1.7817e-05	0.000226716	500	1146
SMESG000026323.1	-0.8	4.07585e-05	0.000274723	1000	1146
SMESG000026341.1	-0.87	4.04187e-05	0.00027277	1000	2360
SMESG000026341.1	-0.74	7.91127e-06	4.99827e-05	1500	2360
SMESG000026342.1	-1.08	2.97849e-09	7.8412e-08	1000	1909
SMESG000026342.1	-0.58	1.706e-05	9.65664e-05	1500	1909
SMESG000026344.1	-0.86	4.72098e-05	0.00049712	500	1802
SMESG000026344.1	-0.67	0.000201346	0.00113234	1000	1802
SMESG000026344.1	-0.77	6.44573e-07	5.65879e-06	1500	1802
SMESG000026353.1	-0.84	2.29207e-05	0.000276287	500	1300
SMESG000026353.1	-0.77	6.57249e-06	6.39586e-05	1000	1300
SMESG000026353.1	-0.64	4.20962e-06	2.90709e-05	1500	1300
SMESG000026416.1	-1.11	3.19671e-07	8.33762e-06	500	2820
SMESG000026416.1	-1.02	8.95574e-08	1.67712e-06	1000	2820
SMESG000026416.1	-0.97	6.17418e-09	7.94733e-08	1500	2820
SMESG000026496.1	-0.95	3.92484e-05	0.000266688	1000	1448
SMESG000026496.1	-0.78	3.58405e-05	0.000176374	1500	1448
SMESG000026500.1	-0.78	9.45911e-05	0.00054668	1000	1414
SMESG000026501.1	-0.95	6.20187e-06	9.5879e-05	500	1755
SMESG000026501.1	-0.77	2.45905e-05	0.000182073	1000	1755
SMESG000026501.1	-0.69	1.12261e-05	6.67843e-05	1500	1755
SMESG000026512.1	-0.94	5.59116e-05	0.000566097	500	1186
SMESG000026512.1	-0.75	7.77961e-05	0.000467082	1000	1186
SMESG000026512.1	-0.64	6.6177e-05	0.000296791	1500	1186
SMESG000026513.1	-0.76	4.23781e-07	3.88546e-06	1500	927
SMESG000026537.1	-1.04	1.47958e-08	6.76813e-07	500	2553
SMESG000026537.1	-0.92	1.22902e-11	8.5321e-10	1000	2553
SMESG000026537.1	-0.94	1.6545e-11	5.12518e-10	1500	2553
SMESG000026581.1	-0.78	8.13226e-05	0.000483807	1000	1262
SMESG000026594.1	-0.8	9.84058e-06	5.98208e-05	1500	2479
SMESG000026596.1	-0.8	9.84058e-06	5.98208e-05	1500	2479
SMESG000026606.1	-0.73	7.06511e-06	4.54103e-05	1500	3307
SMESG000026631.1	-0.54	8.75773e-05	0.000376926	1500	1712
SMESG000026632.1	-0.54	8.75773e-05	0.000376926	1500	1712
SMESG000026636.1	-1.06	1.82602e-07	5.42936e-06	500	1131
SMESG000026636.1	-0.64	0.000100846	0.000576061	1000	1131
SMESG000026637.1	-0.96	2.29821e-08	5.05004e-07	1000	294
SMESG000026637.1	-0.72	4.29339e-08	4.83775e-07	1500	294
SMESG000026639.1	-0.87	2.26137e-05	0.000273325	500	1236
SMESG000026639.1	-0.92	3.50796e-06	3.87761e-05	1000	1236
SMESG000026639.1	-0.92	3.03752e-07	2.89505e-06	1500	1236
SMESG000026642.1	-0.86	9.67188e-06	8.68318e-05	1000	1476
SMESG000026642.1	-0.76	1.00282e-05	6.07573e-05	1500	1476
SMESG000026652.1	-0.87	5.0808e-07	7.65914e-06	1000	1429
SMESG000026652.1	-0.9	6.81127e-09	8.72084e-08	1500	1429
SMESG000026676.1	-0.93	6.39426e-06	6.24472e-05	1000	1491
SMESG000026676.1	-0.66	5.62995e-05	0.000257932	1500	1491
SMESG000026705.1	-1.07	2.74062e-06	4.93917e-05	500	1360
SMESG000026705.1	-0.94	7.68105e-06	7.20446e-05	1000	1360
SMESG000026741.1	-0.83	3.4775e-06	3.85714e-05	1000	864
SMESG000026741.1	-0.76	2.67386e-06	1.97576e-05	1500	864
SMESG000026745.1	-0.81	8.07272e-05	0.000744661	500	1105
SMESG000026745.1	-0.79	1.28486e-05	0.000109148	1000	1105
SMESG000026747.1	-1.02	4.47393e-07	1.11163e-05	500	1204
SMESG000026747.1	-0.77	7.38054e-06	6.99483e-05	1000	1204
SMESG000026747.1	-0.83	4.37058e-07	3.98698e-06	1500	1204
SMESG000026794.1	-1.25	1.27136e-08	5.8759e-07	500	1272
SMESG000026794.1	-0.86	2.68903e-06	3.10135e-05	1000	1272
SMESG000026794.1	-0.88	2.7361e-06	2.01558e-05	1500	1272
SMESG000026804.1	-0.8	2.80271e-05	0.000204226	1000	1466
SMESG000026814.1	-0.87	5.23047e-05	0.000539373	500	1832
SMESG000026814.1	-0.85	1.51053e-05	0.000124064	1000	1832
SMESG000026814.1	-0.79	2.61971e-06	1.9417e-05	1500	1832
SMESG000026818.1	-0.96	9.09454e-07	1.24838e-05	1000	1269
SMESG000026818.1	-0.72	5.52644e-05	0.000254345	1500	1269
SMESG000026827.1	-1.01	4.08435e-07	1.02052e-05	500	1142
SMESG000026827.1	-0.8	5.67371e-05	0.000359522	1000	1142
SMESG000026827.1	-0.76	6.49569e-05	0.000292407	1500	1142
SMESG000026896.1	-1	1.9883e-06	3.81412e-05	500	1497
SMESG000026896.1	-0.79	4.8828e-07	7.40669e-06	1000	1497
SMESG000026896.1	-0.6	2.86017e-05	0.000147093	1500	1497
SMESG000026944.1	-0.88	1.99322e-05	0.00015462	1000	1146
SMESG000026944.1	-0.71	5.50182e-05	0.000253666	1500	1146
SMESG000026974.1	-1.04	1.55884e-08	7.02267e-07	500	949
SMESG000026974.1	-1.04	3.87902e-12	7.92132e-10	1000	949
SMESG000026974.1	-1.04	1.89352e-11	5.14565e-10	1500	949
SMESG000026993.1	-0.81	2.10001e-05	0.00016028	1000	1088
SMESG000027037.1	-0.71	3.52112e-05	0.000173869	1500	1281
SMESG000027039.1	-0.84	0.000101606	0.000900024	500	1092
SMESG000027039.1	-0.88	0.000129077	0.000730811	1000	1092
SMESG000027039.1	-0.9	2.01195e-06	1.54295e-05	1500	1092
SMESG000027059.1	-0.83	7.05303e-05	0.000430408	1000	1209
SMESG000027059.1	-0.77	4.0851e-05	0.000197274	1500	1209
SMESG000027088.1	-0.74	4.7499e-12	4.64017e-10	1500	823
SMESG000027149.1	-0.82	2.17753e-05	0.000164812	1000	1825
SMESG000027149.1	-0.84	9.21766e-08	9.83489e-07	1500	1825
SMESG000027153.1	-1.06	1.9938e-06	3.81646e-05	500	1718
SMESG000027153.1	-0.95	9.99025e-12	7.92132e-10	1000	1718
SMESG000027153.1	-0.67	1.46395e-11	5.12518e-10	1500	1718
SMESG000027213.1	-1.01	4.39921e-05	0.000467154	500	1219
SMESG000027245.1	-0.94	4.0689e-08	8.30467e-07	1000	1421
SMESG000027245.1	-0.66	2.83522e-05	0.000146395	1500	1421
SMESG000027258.1	-0.75	1.39119e-06	1.11821e-05	1500	1438
SMESG000027290.1	-0.77	7.24205e-05	0.000439238	1000	1579
SMESG000027290.1	-0.74	2.21638e-06	1.6684e-05	1500	1579
SMESG000027291.1	-0.72	4.72869e-05	0.00022314	1500	1315
SMESG000027295.1	-0.71	6.87204e-05	0.000305749	1500	1790
SMESG000027305.1	-0.7	6.08118e-05	0.00060608	500	1572
SMESG000027305.1	-0.63	9.09201e-06	8.22355e-05	1000	1572
SMESG000027305.1	-0.51	1.41803e-10	2.41934e-09	1500	1572
SMESG000027328.1	-1.06	2.75944e-09	1.44789e-07	500	1466
SMESG000027328.1	-1.04	1.37254e-11	8.96181e-10	1000	1466
SMESG000027328.1	-0.99	3.63607e-11	8.11832e-10	1500	1466
SMESG000027332.1	-1.07	1.83809e-09	1.00588e-07	500	1804
SMESG000027332.1	-0.82	1.60776e-07	2.77702e-06	1000	1804
SMESG000027332.1	-0.7	1.11552e-07	1.16782e-06	1500	1804
SMESG000027496.1	-1.04	6.56478e-09	3.14827e-07	500	2547
SMESG000027496.1	-0.67	1.48695e-11	8.96181e-10	1000	2547
SMESG000027496.1	-0.67	1.81337e-11	5.12518e-10	1500	2547
SMESG000027497.1	-0.67	1.48695e-11	8.96181e-10	1000	2547
SMESG000027497.1	-0.67	1.81337e-11	5.12518e-10	1500	2547
SMESG000027513.1	-0.86	4.77174e-05	0.000498991	500	1152
SMESG000027526.1	-0.79	4.93704e-06	5.09071e-05	1000	1528
SMESG000027526.1	-0.78	1.1235e-06	9.28845e-06	1500	1528
SMESG000027545.1	-0.88	1.68356e-06	1.32379e-05	1500	1112
SMESG000027550.1	-0.9	1.82607e-06	2.23873e-05	1000	2051
SMESG000027550.1	-0.56	1.73991e-11	5.12518e-10	1500	2051
SMESG000027551.1	-0.82	6.13283e-05	0.000610545	500	1860
SMESG000027551.1	-0.59	4.5954e-05	0.000302866	1000	1860
SMESG000027551.1	-0.56	1.73991e-11	5.12518e-10	1500	1860
SMESG000027575.1	-0.94	3.98032e-05	0.000430879	500	1647
SMESG000027575.1	-0.91	1.39255e-06	1.77307e-05	1000	1647
SMESG000027575.1	-0.85	1.69033e-06	1.32767e-05	1500	1647
SMESG000027584.1	-0.85	6.0192e-05	0.000378206	1000	977
SMESG000027587.1	-1.14	3.1595e-09	1.62906e-07	500	2115
SMESG000027587.1	-1.04	2.1834e-08	4.8764e-07	1000	2115
SMESG000027587.1	-1.07	2.89807e-08	3.34365e-07	1500	2115
SMESG000027589.1	-1.07	2.89807e-08	3.34365e-07	1500	846
SMESG000027630.1	-0.81	2.55475e-05	0.000188137	1000	1677
SMESG000027631.1	-0.95	1.29473e-05	0.00017525	500	1138
SMESG000027631.1	-0.88	8.07477e-06	7.49633e-05	1000	1138
SMESG000027707.1	-0.9	7.41578e-06	7.00994e-05	1000	1377
SMESG000027783.1	-0.8	1.12633e-05	9.82856e-05	1000	1198
SMESG000027783.1	-0.61	8.52823e-06	5.32757e-05	1500	1198
SMESG000027792.1	-1.17	4.72437e-08	1.77065e-06	500	2421
SMESG000027792.1	-0.69	7.50502e-08	1.42504e-06	1000	2421
SMESG000027792.1	-0.59	5.36164e-08	5.9306e-07	1500	2421
SMESG000027793.1	-0.69	7.50502e-08	1.42504e-06	1000	2421
SMESG000027793.1	-0.59	5.36164e-08	5.9306e-07	1500	2421
SMESG000027795.1	-1.03	7.67417e-06	7.2042e-05	1000	1369
SMESG000027795.1	-0.65	3.02376e-05	0.00015415	1500	1369
SMESG000027877.1	-0.88	8.49718e-07	1.18394e-05	1000	267
SMESG000027877.1	-0.71	9.96392e-06	6.04183e-05	1500	267
SMESG000027963.1	-1.08	1.0616e-11	7.92132e-10	1000	3355
SMESG000027963.1	-0.96	5.43788e-12	4.64017e-10	1500	3355
SMESG000028012.1	-0.7	7.87769e-05	0.000344062	1500	1440
SMESG000028069.1	-1.44	1.84062e-12	7.92132e-10	1000	1304
SMESG000028069.1	-1.48	2.23742e-12	4.64017e-10	1500	1304
SMESG000028127.1	-0.81	6.89396e-05	0.000422832	1000	1080
SMESG000028157.1	-0.88	4.67086e-05	0.000493066	500	1548
SMESG000028157.1	-0.9	1.05918e-07	1.93044e-06	1000	1548
SMESG000028157.1	-0.8	1.01531e-06	8.50087e-06	1500	1548
SMESG000028338.1	-0.91	1.08703e-06	1.44307e-05	1000	1331
SMESG000028338.1	-0.95	1.65227e-08	1.97236e-07	1500	1331
SMESG000028457.1	-1.03	1.23247e-06	2.5731e-05	500	2000
SMESG000028457.1	-0.8	1.23719e-05	0.00010609	1000	2000
SMESG000028457.1	-0.88	2.47678e-09	3.39338e-08	1500	2000
SMESG000028557.1	-0.83	4.79206e-06	4.97798e-05	1000	1376
SMESG000028557.1	-0.82	1.46085e-07	1.48974e-06	1500	1376
SMESG000028563.1	-1.09	5.41674e-07	1.31297e-05	500	1574
SMESG000028563.1	-0.87	5.36703e-07	8.02404e-06	1000	1574
SMESG000028563.1	-0.86	7.11975e-08	7.73337e-07	1500	1574
SMESG000028599.1	-0.89	1.17637e-05	0.000162685	500	1266
SMESG000028599.1	-0.73	5.51803e-06	5.56347e-05	1000	1266
SMESG000028599.1	-0.57	9.25955e-05	0.00039317	1500	1266
SMESG000028616.1	-0.81	6.36703e-06	9.80896e-05	500	1585
SMESG000028616.1	-0.59	0.000131792	0.000745796	1000	1585
SMESG000028616.1	-0.62	8.80205e-05	0.000378562	1500	1585
SMESG000028619.1	-0.68	9.44994e-05	0.000399771	1500	1076
SMESG000028622.1	-0.8	1.49956e-07	1.52572e-06	1500	1578
SMESG000028669.1	-0.62	1.14319e-05	6.76386e-05	1500	1440
SMESG000028715.1	-0.94	7.13613e-06	0.000108072	500	1259
SMESG000028715.1	-0.79	2.30836e-05	0.000172557	1000	1259
SMESG000028715.1	-0.78	1.12731e-05	6.6954e-05	1500	1259
SMESG000028724.1	-0.67	3.39583e-05	0.000168777	1500	1247
SMESG000028726.1	-1.19	3.41456e-07	8.80285e-06	500	1202
SMESG000028726.1	-0.9	2.64391e-05	0.000193526	1000	1202
SMESG000028726.1	-0.76	2.13489e-05	0.000116469	1500	1202
SMESG000028728.1	-1.18	2.41369e-05	0.000288994	500	1704
SMESG000028728.1	-0.87	1.01914e-05	9.11207e-05	1000	1704
SMESG000028728.1	-0.68	3.21316e-05	0.000161866	1500	1704
SMESG000028781.1	-0.83	2.81938e-05	0.000204993	1000	932
SMESG000028783.1	-0.73	7.34286e-06	6.96517e-05	1000	1609
SMESG000028783.1	-0.62	2.7708e-06	2.03699e-05	1500	1609
SMESG000028800.1	-0.98	9.93724e-12	7.92132e-10	1000	1818
SMESG000028800.1	-1.03	6.01133e-12	4.64017e-10	1500	1818
SMESG000028801.1	-1.13	4.57202e-12	1.25719e-09	500	1818
SMESG000028801.1	-0.98	9.93724e-12	7.92132e-10	1000	1818
SMESG000028801.1	-1.03	6.01133e-12	4.64017e-10	1500	1818
SMESG000028878.1	-0.95	5.86497e-12	1.26878e-09	500	1434
SMESG000028878.1	-0.85	3.37996e-10	1.03188e-08	1000	1434
SMESG000028878.1	-0.87	6.12335e-11	1.21028e-09	1500	1434
SMESG000028883.1	-1.1	2.70758e-08	5.86679e-07	1000	1835
SMESG000028883.1	-0.73	8.36497e-06	5.23915e-05	1500	1835
SMESG000028990.1	-0.93	3.95452e-06	4.26313e-05	1000	1020
SMESG000029236.1	-0.79	2.31904e-07	2.26714e-06	1500	2544
SMESG000029250.1	-1.09	8.60741e-09	4.04095e-07	500	975
SMESG000029250.1	-0.74	1.84228e-05	0.0001455	1000	975
SMESG000029250.1	-0.7	1.89517e-05	0.000105785	1500	975
SMESG000029273.1	-0.77	3.28007e-08	6.8617e-07	1000	1783
SMESG000029273.1	-0.69	3.60503e-08	4.1069e-07	1500	1783
SMESG000029310.1	-1.15	5.70793e-08	2.08667e-06	500	1152
SMESG000029310.1	-1.05	3.07254e-09	8.04991e-08	1000	1152
SMESG000029310.1	-1.08	2.03102e-10	3.32408e-09	1500	1152
SMESG000029410.1	-0.96	3.36627e-05	0.000379347	500	1907
SMESG000029410.1	-0.71	6.09669e-06	5.9971e-05	1000	1907
SMESG000029410.1	-0.72	1.63189e-07	1.64188e-06	1500	1907
SMESG000029423.1	-0.85	1.26614e-05	0.000107979	1000	1116
SMESG000029424.1	-0.88	1.40285e-05	0.000186212	500	2604
SMESG000029424.1	-0.81	8.5863e-12	7.92132e-10	1000	2604
SMESG000029424.1	-0.84	1.29696e-11	5.12518e-10	1500	2604
SMESG000029426.1	-0.88	1.40285e-05	0.000186212	500	2604
SMESG000029426.1	-0.81	8.5863e-12	7.92132e-10	1000	2604
SMESG000029426.1	-0.84	1.29696e-11	5.12518e-10	1500	2604
SMESG000029462.1	-0.85	4.88615e-07	7.40669e-06	1000	1564
SMESG000029462.1	-0.89	6.94683e-09	8.87869e-08	1500	1564
SMESG000029463.1	-0.83	1.09227e-05	9.61606e-05	1000	896
SMESG000029500.1	-1.06	2.09254e-06	2.50621e-05	1000	1117
SMESG000029534.1	-0.8	2.13662e-06	1.61677e-05	1500	1579
SMESG000029655.1	-0.86	6.14424e-05	0.000610559	500	313
SMESG000029655.1	-0.72	3.0709e-05	0.000218757	1000	313
SMESG000029655.1	-0.73	4.1156e-06	2.85175e-05	1500	313
SMESG000029717.1	-0.86	4.87509e-06	5.04113e-05	1000	1029
SMESG000029738.1	-0.75	1.66127e-11	1.89981e-09	500	1070
SMESG000029738.1	-0.53	2.92247e-11	1.36721e-09	1000	1070
SMESG000029738.1	-0.5	2.53238e-07	2.44909e-06	1500	1070
SMESG000029771.1	-1	3.06354e-06	5.38989e-05	500	1439
SMESG000029771.1	-0.91	1.4036e-06	1.7827e-05	1000	1439
SMESG000029771.1	-0.82	2.71616e-07	2.61634e-06	1500	1439
SMESG000029869.1	-0.88	5.03759e-06	8.08189e-05	500	914
SMESG000029869.1	-0.75	3.83868e-05	0.000263131	1000	914
SMESG000029869.1	-0.75	1.41178e-11	5.12518e-10	1500	914
SMESG000029870.1	-0.75	1.41178e-11	5.12518e-10	1500	1087
SMESG000029881.1	-1.13	4.2442e-08	1.60416e-06	500	1346
SMESG000029881.1	-0.83	6.0674e-06	5.98448e-05	1000	1346
SMESG000029881.1	-0.69	6.4844e-05	0.000292081	1500	1346
SMESG000030021.1	-1.04	1.70851e-06	3.34943e-05	500	1352
SMESG000030021.1	-0.75	4.01404e-05	0.000271276	1000	1352
SMESG000030021.1	-0.73	4.21155e-06	2.90709e-05	1500	1352
SMESG000030040.1	-0.73	2.10969e-05	0.000160793	1000	1284
SMESG000030040.1	-0.7	9.008e-06	5.56006e-05	1500	1284
SMESG000030062.1	-1.05	1.22586e-06	2.56683e-05	500	323
SMESG000030062.1	-0.85	5.83227e-07	8.5784e-06	1000	323
SMESG000030062.1	-0.67	1.41083e-11	5.12518e-10	1500	323
SMESG000030094.1	-0.85	7.41617e-06	0.00011118	500	1169
SMESG000030094.1	-0.78	4.51957e-05	0.000299082	1000	1169
SMESG000030094.1	-0.68	1.47796e-05	8.55327e-05	1500	1169
SMESG000030100.1	-0.84	3.67381e-06	4.01395e-05	1000	222
SMESG000030100.1	-0.89	1.15911e-07	1.20821e-06	1500	222
SMESG000030177.1	-0.97	1.9569e-06	3.76198e-05	500	1914
SMESG000030177.1	-0.96	5.99477e-10	1.73769e-08	1000	1914
SMESG000030177.1	-0.95	5.89288e-12	4.64017e-10	1500	1914
SMESG000030206.1	-0.85	9.84666e-12	7.92132e-10	1000	1619
SMESG000030206.1	-0.78	2.86927e-08	3.3157e-07	1500	1619
SMESG000030307.1	-0.94	1.95061e-06	3.75797e-05	500	1353
SMESG000030307.1	-0.61	1.34265e-11	8.96049e-10	1000	1353
SMESG000030307.1	-0.62	1.57175e-11	5.12518e-10	1500	1353
SMESG000030421.1	-0.86	5.73544e-05	0.00057939	500	882
SMESG000030421.1	-0.78	4.51239e-05	0.000298788	1000	882
SMESG000030429.1	-0.77	5.31324e-06	5.40701e-05	1000	1026
SMESG000030429.1	-0.77	2.96537e-06	2.16027e-05	1500	1026
SMESG000030483.1	-0.84	2.96511e-05	0.000343045	500	1433
SMESG000030483.1	-0.71	7.79558e-05	0.000467606	1000	1433
SMESG000030483.1	-0.71	2.71734e-05	0.000141623	1500	1433
SMESG000030549.1	-0.78	8.03793e-05	0.000743071	500	1092
SMESG000030549.1	-0.71	4.64954e-05	0.000219979	1500	1092
SMESG000030562.1	-1.14	1.43906e-05	0.000189453	500	1123
SMESG000030562.1	-0.91	1.4278e-05	0.000118519	1000	1123
SMESG000030562.1	-0.89	1.17112e-05	6.90314e-05	1500	1123
SMESG000030605.1	-0.94	2.14459e-08	4.79957e-07	1000	2729
SMESG000030605.1	-0.74	7.29708e-06	4.66347e-05	1500	2729
SMESG000030736.1	-0.66	9.13002e-05	0.000389287	1500	1478
SMESG000030761.1	-0.81	3.83924e-06	4.15943e-05	1000	1598
SMESG000030761.1	-0.62	1.75678e-05	9.90536e-05	1500	1598
SMESG000030762.1	-0.65	6.72665e-05	0.000300745	1500	444
SMESG000030815.1	-0.98	3.81451e-06	4.14087e-05	1000	741
SMESG000030815.1	-0.69	8.58254e-05	0.000370663	1500	741
SMESG000030852.1	-0.88	1.55058e-07	2.69962e-06	1000	1728
SMESG000030852.1	-0.74	4.76941e-12	4.64017e-10	1500	1728
SMESG000030853.1	-0.73	4.48839e-05	0.000213753	1500	1172
SMESG000030881.1	-0.82	1.40984e-05	0.000186861	500	4175
SMESG000030881.1	-1.14	1.46358e-11	8.96181e-10	1000	4175
SMESG000030881.1	-0.98	3.36806e-11	7.56662e-10	1500	4175
SMESG000030960.1	-0.75	2.53893e-05	0.000134456	1500	1382
SMESG000030984.1	-0.78	6.57618e-05	0.000406834	1000	387
SMESG000030984.1	-0.7	3.44026e-07	3.23626e-06	1500	387
SMESG000031022.1	-0.87	3.36819e-05	0.000379347	500	1074
SMESG000031022.1	-0.97	3.40359e-07	5.36842e-06	1000	1074
SMESG000031022.1	-0.74	6.62672e-06	4.3265e-05	1500	1074
SMESG000031130.1	-0.95	6.97167e-06	0.000105941	500	1076
SMESG000031130.1	-0.73	2.82623e-05	0.000205354	1000	1076
SMESG000031130.1	-0.77	2.83187e-05	0.000146327	1500	1076
SMESG000031290.1	-1.16	2.98378e-07	8.01667e-06	500	849
SMESG000031290.1	-1.12	1.84461e-08	4.18841e-07	1000	849
SMESG000031293.1	-0.91	1.55804e-05	0.000202002	500	1092
SMESG000031293.1	-0.76	0.000122333	0.000694428	1000	1092
SMESG000031293.1	-0.67	5.65071e-05	0.00025839	1500	1092
SMESG000031317.1	-0.78	5.12807e-05	0.000331107	1000	2221
SMESG000031317.1	-0.67	2.43797e-07	2.36094e-06	1500	2221
SMESG000031416.1	-0.87	6.48235e-06	6.32508e-05	1000	854
SMESG000031464.1	-1.31	6.59437e-08	2.31582e-06	500	3310
SMESG000031464.1	-0.77	1.65201e-08	3.80448e-07	1000	3310
SMESG000031464.1	-0.7	5.58435e-10	8.39858e-09	1500	3310
SMESG000031469.1	-0.63	0.000105274	0.000441735	1500	1120
SMESG000031473.1	-0.96	1.15659e-05	0.000160698	500	851
SMESG000031473.1	-0.82	4.86555e-05	0.000317163	1000	851
SMESG000031603.1	-0.92	3.88325e-06	4.19045e-05	1000	1035
SMESG000031613.1	-0.69	6.87238e-05	0.000305749	1500	1410
SMESG000031693.1	-0.98	2.65388e-06	4.8213e-05	500	4875
SMESG000031693.1	-1.08	1.02189e-11	7.92132e-10	1000	4875
SMESG000031693.1	-0.94	1.89921e-11	5.14565e-10	1500	4875
SMESG000031725.1	-0.69	1.67319e-05	0.000133991	1000	1931
SMESG000031725.1	-0.59	7.50789e-05	0.000329764	1500	1931
SMESG000031739.1	-0.74	7.29756e-06	4.66347e-05	1500	320
SMESG000031772.1	-1.22	3.08974e-07	4.95952e-06	1000	2280
SMESG000031772.1	-0.83	1.48309e-06	1.18943e-05	1500	2280
SMESG000031867.1	-0.72	6.96943e-12	7.92132e-10	1000	1386
SMESG000031867.1	-0.67	9.49137e-07	8.02109e-06	1500	1386
SMESG000031948.1	-0.8	1.39963e-06	1.78e-05	1000	1414
SMESG000031948.1	-0.76	5.23864e-12	4.64017e-10	1500	1414
SMESG000031983.1	-0.95	4.56738e-07	6.97198e-06	1000	1202
SMESG000032004.1	-0.81	5.1046e-05	0.000329787	1000	1538
SMESG000032004.1	-0.53	4.65563e-05	0.000220123	1500	1538
SMESG000032038.1	-0.99	7.1335e-07	1.65275e-05	500	1377
SMESG000032038.1	-0.84	4.35887e-06	4.61236e-05	1000	1377
SMESG000032038.1	-0.82	8.33573e-06	5.22536e-05	1500	1377
SMESG000032119.1	-0.8	8.91193e-05	0.000522772	1000	1116
SMESG000032163.1	-0.74	9.43693e-05	0.000545929	1000	1097
SMESG000032163.1	-0.69	8.55145e-05	0.000369541	1500	1097
SMESG000032173.1	-0.72	6.3186e-05	0.000393747	1000	1170
SMESG000032173.1	-0.75	2.63372e-05	0.000138764	1500	1170
SMESG000032177.1	-0.79	6.53073e-05	0.000405575	1000	1912
SMESG000032177.1	-0.64	3.11297e-05	0.000157919	1500	1912
SMESG000032180.1	-0.79	6.53073e-05	0.000405575	1000	1912
SMESG000032180.1	-0.64	3.11297e-05	0.000157919	1500	1912
SMESG000032185.1	-0.99	1.52733e-07	4.71412e-06	500	1310
SMESG000032185.1	-0.7	1.19891e-05	0.000103623	1000	1310
SMESG000032185.1	-0.63	6.82034e-06	4.43291e-05	1500	1310
SMESG000032194.1	-0.83	7.50922e-07	1.06428e-05	1000	1060
SMESG000032194.1	-0.77	1.09276e-06	9.05504e-06	1500	1060
SMESG000032340.1	-1.17	2.16809e-10	6.90935e-09	1000	1179
SMESG000032343.1	-0.97	1.14544e-06	2.44433e-05	500	1422
SMESG000032343.1	-0.81	9.97123e-12	7.92132e-10	1000	1422
SMESG000032343.1	-0.77	1.51344e-08	1.81262e-07	1500	1422
SMESG000032392.1	-0.82	3.83336e-05	0.000262981	1000	1091
SMESG000032411.1	-1.02	1.78984e-08	7.82617e-07	500	1537
SMESG000032411.1	-0.67	1.32733e-07	2.35228e-06	1000	1537
SMESG000032411.1	-0.45	2.5825e-11	6.47758e-10	1500	1537
SMESG000032460.1	-0.81	1.77164e-06	2.18676e-05	1000	1576
SMESG000032460.1	-0.71	4.63684e-06	3.17641e-05	1500	1576
SMESG000032544.1	-0.95	2.39133e-10	1.60381e-08	500	1268
SMESG000032544.1	-0.78	1.20537e-11	8.47572e-10	1000	1268
SMESG000032544.1	-0.76	1.61266e-09	2.31009e-08	1500	1268
SMESG000032555.1	-0.86	5.01785e-05	0.000522278	500	1517
SMESG000032555.1	-0.77	7.32337e-07	1.042e-05	1000	1517
SMESG000032555.1	-0.74	8.03795e-08	8.66565e-07	1500	1517
SMESG000032556.1	-0.78	3.25284e-07	5.16803e-06	1000	828
SMESG000032556.1	-0.79	1.00291e-07	1.06223e-06	1500	828
SMESG000032625.1	-0.66	9.34959e-05	0.000396453	1500	758
SMESG000032646.1	-0.92	5.06124e-06	8.10526e-05	500	2340
SMESG000032646.1	-0.89	4.45705e-08	8.99581e-07	1000	2340
SMESG000032646.1	-0.8	1.73826e-09	2.47044e-08	1500	2340
SMESG000032651.1	-1	5.15328e-12	1.26878e-09	500	356
SMESG000032651.1	-1	4.97169e-12	7.92132e-10	1000	356
SMESG000032651.1	-1.04	1.50785e-11	5.12518e-10	1500	356
SMESG000032664.1	-0.79	3.60517e-05	0.000249599	1000	565
SMESG000032684.1	-1.01	7.28078e-07	1.03865e-05	1000	1949
SMESG000032684.1	-0.75	5.67199e-06	3.7782e-05	1500	1949
SMESG000032688.1	-0.59	3.1388e-11	3.21333e-09	500	1353
SMESG000032688.1	-0.47	3.4576e-11	1.54444e-09	1000	1353
SMESG000032688.1	-0.49	4.56261e-11	9.67153e-10	1500	1353
SMESG000032689.1	-0.85	4.62334e-07	1.14239e-05	500	1445
SMESG000032689.1	-0.7	4.42664e-07	6.80479e-06	1000	1445
SMESG000032689.1	-0.6	6.02719e-06	3.97817e-05	1500	1445
SMESG000032694.1	-0.73	7.0501e-05	0.000430408	1000	1161
SMESG000032694.1	-0.74	7.18184e-05	0.000317758	1500	1161
SMESG000032715.1	-0.83	1.47061e-06	2.94783e-05	500	1183
SMESG000032715.1	-0.73	3.78845e-06	4.11668e-05	1000	1183
SMESG000032715.1	-0.63	6.88502e-06	4.47094e-05	1500	1183
SMESG000032750.1	-0.93	0.000103654	0.000917255	500	1768
SMESG000032750.1	-0.94	5.89212e-10	1.71249e-08	1000	1768
SMESG000032750.1	-0.7	1.26404e-08	1.5363e-07	1500	1768
SMESG000032755.1	-1.04	8.03635e-09	3.81299e-07	500	1224
SMESG000032755.1	-0.96	2.61864e-09	6.92732e-08	1000	1224
SMESG000032755.1	-1.02	2.63283e-11	6.52256e-10	1500	1224
SMESG000032761.1	-0.85	1.61127e-05	0.000130083	1000	1438
SMESG000032761.1	-0.68	2.74451e-05	0.00014273	1500	1438
SMESG000032817.1	-0.88	1.54617e-05	0.000125947	1000	1106
SMESG000032828.1	-0.91	3.54368e-06	3.89733e-05	1000	1152
SMESG000032828.1	-0.78	1.6709e-05	9.5026e-05	1500	1152
SMESG000032910.1	-0.9	1.11492e-05	0.000156228	500	1888
SMESG000032910.1	-0.97	1.17086e-07	2.10234e-06	1000	1888
SMESG000032910.1	-0.79	1.17061e-06	9.63386e-06	1500	1888
SMESG000033044.1	-1.02	2.7105e-06	3.11622e-05	1000	1560
SMESG000033044.1	-0.94	4.1939e-05	0.000201586	1500	1560
SMESG000033073.1	-0.83	4.05159e-05	0.000273257	1000	1970
SMESG000033073.1	-0.84	1.26574e-08	1.5363e-07	1500	1970
SMESG000033210.1	-1.14	6.09617e-07	8.89453e-06	1000	1554
SMESG000033226.1	-0.93	9.59362e-10	1.40486e-08	1500	220
SMESG000033379.1	-1.01	2.56264e-06	4.68417e-05	500	1104
SMESG000033379.1	-0.88	9.25376e-06	8.34216e-05	1000	1104
SMESG000033379.1	-0.72	3.39931e-05	0.000168777	1500	1104
SMESG000033395.1	-1.36	1.22532e-11	1.63132e-09	500	207
SMESG000033395.1	-1.27	1.02692e-08	2.45986e-07	1000	207
SMESG000033395.1	-1.29	5.46626e-09	7.12485e-08	1500	207
SMESG000033438.1	-0.55	2.70366e-05	0.000141522	1500	2073
SMESG000033580.1	-0.95	1.34573e-06	1.71948e-05	1000	1628
SMESG000033580.1	-0.88	3.50796e-06	2.49279e-05	1500	1628
SMESG000033588.1	-0.9	3.78159e-05	0.000412369	500	1139
SMESG000033588.1	-0.86	5.03855e-05	0.000326577	1000	1139
SMESG000033588.1	-0.97	2.13013e-05	0.000116297	1500	1139
SMESG000033633.1	-0.9	8.57561e-05	0.00050604	1000	1426
SMESG000033633.1	-0.65	7.99668e-12	4.80171e-10	1500	1426
SMESG000033655.1	-0.86	1.39163e-05	0.000116315	1000	1276
SMESG000033662.1	-0.89	1.26512e-06	1.64149e-05	1000	2005
SMESG000033662.1	-0.85	1.93584e-07	1.92097e-06	1500	2005
SMESG000033674.1	-0.74	1.31237e-06	1.69224e-05	1000	1678
SMESG000033674.1	-0.68	4.20801e-07	3.86304e-06	1500	1678
SMESG000033675.1	-0.93	9.45754e-11	3.32509e-09	1000	1604
SMESG000033675.1	-1.02	1.01719e-11	5.12518e-10	1500	1604
SMESG000033706.1	-0.78	1.20961e-05	0.0001043	1000	1351
SMESG000033706.1	-0.7	5.84116e-06	3.88373e-05	1500	1351
SMESG000033713.1	-0.97	1.0649e-05	9.44374e-05	1000	1261
SMESG000033713.1	-0.79	8.00816e-05	0.000348494	1500	1261
SMESG000033730.1	-1.64	1.08845e-12	7.92132e-10	1000	994
SMESG000033768.1	-0.77	1.79487e-11	5.12518e-10	1500	3130
SMESG000033785.1	-1.05	1.11432e-08	2.63447e-07	1000	1313
SMESG000033788.1	-0.69	9.37264e-05	0.000396966	1500	1205
SMESG000033847.1	-1.01	4.75881e-12	1.25719e-09	500	1932
SMESG000033847.1	-0.81	1.52363e-11	8.96181e-10	1000	1932
SMESG000033847.1	-0.82	8.48675e-12	4.80171e-10	1500	1932
SMESG000033905.1	-0.84	6.19317e-07	1.46533e-05	500	244
SMESG000033905.1	-0.77	1.9875e-08	4.49414e-07	1000	244
SMESG000033905.1	-0.72	3.81067e-09	5.10488e-08	1500	244
SMESG000033951.1	-0.75	1.05857e-05	6.34366e-05	1500	1956
SMESG000033952.1	-0.75	1.05857e-05	6.34366e-05	1500	1956
SMESG000033971.1	-0.88	7.1842e-05	0.000691295	500	2269
SMESG000033971.1	-0.84	5.86492e-06	5.83761e-05	1000	2269
SMESG000033971.1	-0.71	9.76187e-06	5.94422e-05	1500	2269
SMESG000034034.1	-0.84	6.2925e-12	7.92132e-10	1000	1808
SMESG000034034.1	-0.69	1.85274e-07	1.84104e-06	1500	1808
SMESG000034068.1	-0.97	2.50564e-06	4.58939e-05	500	909
SMESG000034068.1	-0.77	0.000155324	0.000876684	1000	909
SMESG000034095.1	-0.73	2.09142e-05	0.000159848	1000	1394
SMESG000034095.1	-0.81	1.83254e-07	1.82347e-06	1500	1394
SMESG000034321.1	-0.79	8.09398e-05	0.00074585	500	1236
SMESG000034321.1	-0.81	9.9083e-06	8.87351e-05	1000	1236
SMESG000034321.1	-0.87	2.37401e-07	2.31138e-06	1500	1236
SMESG000034328.1	-1.01	1.35311e-05	0.000113881	1000	2121
SMESG000034328.1	-0.7	7.73866e-07	6.68036e-06	1500	2121
SMESG000034482.1	-0.73	0.000176945	0.00154589	500	404
SMESG000034495.1	-0.8	2.50783e-05	0.000184931	1000	999
SMESG000034607.1	-0.93	3.08573e-08	6.58149e-07	1000	1626
SMESG000034607.1	-0.84	5.15364e-08	5.71801e-07	1500	1626
SMESG000034621.1	-0.72	4.13133e-06	4.41445e-05	1000	1416
SMESG000034621.1	-0.65	4.16245e-06	2.87869e-05	1500	1416
SMESG000034631.1	-1.16	2.15703e-08	9.0758e-07	500	1195
SMESG000034631.1	-0.77	4.82206e-05	0.000314704	1000	1195
SMESG000034631.1	-0.86	2.79783e-06	2.05269e-05	1500	1195
SMESG000034717.1	-0.87	9.38922e-05	0.000844858	500	1221
SMESG000034790.1	-1.13	6.07338e-07	1.44465e-05	500	1585
SMESG000034790.1	-0.78	6.06289e-07	8.85783e-06	1000	1585
SMESG000034790.1	-0.78	1.62608e-07	1.63831e-06	1500	1585
SMESG000034806.1	-0.84	5.13063e-05	0.000532773	500	1435
SMESG000034806.1	-0.75	9.19107e-06	8.29251e-05	1000	1435
SMESG000034806.1	-0.76	3.31807e-06	2.37325e-05	1500	1435
SMESG000034830.1	-0.87	4.99178e-07	7.54611e-06	1000	1340
SMESG000034830.1	-0.8	7.52251e-07	6.50154e-06	1500	1340
SMESG000034832.1	-0.95	1.00501e-06	1.35063e-05	1000	1025
SMESG000034878.1	-0.79	5.09286e-05	0.000329224	1000	1246
SMESG000034917.1	-0.8	9.76999e-05	0.000868011	500	1206
SMESG000034917.1	-0.83	9.47737e-06	8.51557e-05	1000	1206
SMESG000034947.1	-0.93	7.40837e-10	2.11926e-08	1000	1599
SMESG000034947.1	-0.92	3.62347e-10	5.60089e-09	1500	1599
SMESG000034948.1	-0.93	7.40837e-10	2.11926e-08	1000	1599
SMESG000034948.1	-0.92	3.62347e-10	5.60089e-09	1500	1599
SMESG000034993.1	-0.83	7.97379e-05	0.000741671	500	2392
SMESG000034993.1	-0.71	6.01113e-06	3.97119e-05	1500	2392
SMESG000035083.1	-0.8	7.89351e-05	0.000735738	500	1161
SMESG000035083.1	-0.71	8.00105e-05	0.000477502	1000	1161
SMESG000035083.1	-0.75	5.05547e-05	0.000236554	1500	1161
SMESG000035104.1	-0.72	8.66972e-05	0.000373982	1500	1319
SMESG000035133.1	-0.86	4.91502e-06	7.92802e-05	500	1398
SMESG000035133.1	-0.81	3.33351e-06	3.71872e-05	1000	1398
SMESG000035133.1	-0.65	8.86258e-05	0.00038026	1500	1398
SMESG000035204.1	-0.92	4.33827e-05	0.000461783	500	1433
SMESG000035204.1	-0.95	5.68908e-06	5.67914e-05	1000	1433
SMESG000035204.1	-0.82	4.84325e-06	3.29286e-05	1500	1433
SMESG000035241.1	-0.56	2.02322e-09	2.84194e-08	1500	2447
SMESG000035291.1	-1.04	1.96417e-09	1.06831e-07	500	1908
SMESG000035291.1	-0.78	1.46983e-07	2.57965e-06	1000	1908
SMESG000035291.1	-0.77	3.29742e-10	5.1631e-09	1500	1908
SMESG000035306.1	-0.93	8.49343e-07	1.18394e-05	1000	1230
SMESG000035306.1	-0.88	5.75889e-07	5.10537e-06	1500	1230
SMESG000035344.1	-0.74	0.000123065	0.00108472	500	1195
SMESG000035344.1	-0.77	7.54094e-05	0.000454583	1000	1195
SMESG000035344.1	-0.72	3.23079e-05	0.000162473	1500	1195
[truncated: 2,197 more rows]
